# Supplementary material for: Correction of a Depth-Dependent Lateral Distortion in 3D Super-Resolution Imaging
Source: PLoS One. 2015 Nov 23;10(11):e0142949. doi: 10.1371/journal.pone.0142949 (PMC4658163; doi:10.1371/journal.pone.0142949)
Supplement: S1 File — Matlab wobble correction with instructions and example data. (ZIP) [file pone.0142949.s001.zip]

Archive with 9 entries (7 files):
- wobbleCorrectionCode/
- wobbleCorrectionCode/correctWobble.m
- wobbleCorrectionCode/gpl.txt
- wobbleCorrectionCode/README.txt
- wobbleCorrectionCode/test data/
- wobbleCorrectionCode/test data/150309 cal bead 0.1um -1.5to1.5 20nmstep.range-725To892.xyWobble.txt
- wobbleCorrectionCode/test data/bead 0.1um -1.5to1.5 20nm Z-step 3D cal.txt
- wobbleCorrectionCode/test data/bead 0.1um -1.5to1.5 20nmstep small FOV test correction.txt
- wobbleCorrectionCode/wobbleCalibration.m
