# Supplementary material for: Correction of a Depth-Dependent Lateral Distortion in 3D Super-Resolution Imaging
Source: PLoS One. 2015 Nov 23;10(11):e0142949. doi: 10.1371/journal.pone.0142949 (PMC4658163; doi:10.1371/journal.pone.0142949)
Supplement: S1 File — Matlab wobble correction with instructions and example data. (ZIP) [file pone.0142949.s001.zip › wobbleCorrectionCode/README.txt]

***********************************************
Wobble correction matlab code and example data
***********************************************

Files:
   wobbleCalibration.m
   correctWobble.m
   gpl.txt
   testData

'Wobble' correction software to correct z-dependent axial abberation in 
STORM/ PALM data.

The matlab code contains full documentation and examples of usage on 
the suppplied test data. Please type 'doc wobbleCalibration' or 
'doc correctWobble' at the MATLAB command prompt to access the documentation

This software is released under the GPL v3 (see license file 'gpl.txt'). 
It is provided AS-IS and no warranty is given.

Author: Seamus Holden
Last update: April 2015
