# Supplementary material for: Correction of a Depth-Dependent Lateral Distortion in 3D Super-Resolution Imaging
Source: PLoS One. 2015 Nov 23;10(11):e0142949. doi: 10.1371/journal.pone.0142949 (PMC4658163; doi:10.1371/journal.pone.0142949)
Supplement: S1 File — Matlab wobble correction with instructions and example data. (ZIP) [file pone.0142949.s001.zip › wobbleCorrectionCode/test data/150309 cal bead 0.1um -1.5to1.5 20nmstep.range-725To892.xyWobble.txt]

-1460 14.868 39.576
-1313 15.439 52.293
-1166 11.721 30.461
-1019 4.8793 -4.9514
-872  64.05 -178.62
-725  47.169 -114.73
-578  16.051 -28.234
-431  8.1027 5.6551
-284  4.4396 8.8663
-137  2.1703 8.534
10    2.2204e-16 -4.4409e-16
157   -1.8905 -9.493
304   -2.0033 -20.147
451   0.9042 -33.361
598   0.66282 -48.703
745   -6.2703 -62.803
892   -21.859 -69.937
1039  -34.774 -54.377
1186  -43.237 -20.897
1333  -55.799 11.677
1480  -33.29 12.819
