# Supplementary material for: Correction of a Depth-Dependent Lateral Distortion in 3D Super-Resolution Imaging
Source: PLoS One. 2015 Nov 23;10(11):e0142949. doi: 10.1371/journal.pone.0142949 (PMC4658163; doi:10.1371/journal.pone.0142949)
Supplement: S1 File — Matlab wobble correction with instructions and example data. (ZIP) [file pone.0142949.s001.zip › wobbleCorrectionCode/test data/bead 0.1um -1.5to1.5 20nm Z-step 3D cal.txt]

# <localizations insequence="true" repetitions="variable"><field identifier="Position-0-0" syntax="floating point with . for decimals and optional scientific e-notation" semantic="position in sample space in X" unit="nanometer" min="0 m" max="1.524e-005 m" /><field identifier="Position-0-0-uncertainty" syntax="floating point with . for decimals and optional scientific e-notation" semantic="position uncertainty in sample space in X" unit="nanometer" /><field identifier="Position-1-0" syntax="floating point with . for decimals and optional scientific e-notation" semantic="position in sample space in Y" unit="nanometer" min="0 m" max="1.524e-005 m" /><field identifier="Position-1-0-uncertainty" syntax="floating point with . for decimals and optional scientific e-notation" semantic="position uncertainty in sample space in Y" unit="nanometer" /><field identifier="Position-2-0" syntax="floating point with . for decimals and optional scientific e-notation" semantic="position in sample space in Z" unit="nanometer" /><field identifier="ImageNumber-0-0" syntax="integer" semantic="frame number" unit="frame" min="0 fr" /><field identifier="Amplitude-0-0" syntax="floating point with . for decimals and optional scientific e-notation" semantic="emission strength" unit="A/D count" /><field identifier="PSFWidth-0-0" syntax="floating point with . for decimals and optional scientific e-notation" semantic="PSF FWHM in X" unit="nanometer" /><field identifier="PSFWidth-1-0" syntax="floating point with . for decimals and optional scientific e-notation" semantic="PSF FWHM in Y" unit="nanometer" /><field identifier="FitResidues-0-0" syntax="floating point with . for decimals and optional scientific e-notation" semantic="fit residue chi square value" unit="dimensionless" /><field identifier="LocalBackground-0-0" syntax="floating point with . for decimals and optional scientific e-notation" semantic="local background" unit="A/D count" /></localizations>
11801.5 6.5053 10275.2 5.44847 -1460 0 12153.8 775.722 693.048 1345.72 182.752
11632.7 7.01721 8974.68 5.2582 -1460 0 16772.3 966.301 804.68 1556.28 173.395
12547.4 8.90795 9416.72 13.7598 -1460 0 2830.45 412.637 530.112 1684.87 264.991
3992.22 10.3228 9767.31 5.23677 -1460 0 19363.7 1441.27 934.184 851.28 108.507
3356.53 3.95742 8372.41 6.70397 -1460 0 23442.2 912.122 1351.08 1105.6 56.6048
4805.51 7.45714 10978.3 8.35249 -1460 0 6730.21 694.668 746.481 1159.08 106.535
3703.48 22.507 7051.59 6.19542 -1460 0 3276.34 863.302 402.679 1667.83 143.55
11318.5 49.711 7374.77 2.39551 -1460 0 27991.9 4343.49 633.201 591.954 86.6521
12802.9 6.32556 10877.5 40.1142 -1460 0 3414.68 418.611 1205.1 1888.32 140.876
11003.9 5.72638 7598.87 3.62676 -1460 0 44837.7 2129.56 1349.55 947.818 0.313751
6746.2 5.55498 7421.65 8.0282 -1460 0 11038.4 813.765 1054.92 709.268 54.0307
4615.03 3.92715 4182.8 5.11013 -1460 0 24180.1 1073.01 1397.68 539.086 0.0469694
5939.95 5.20194 10627.4 40.7507 -1460 0 5261.65 485.608 1635.71 856.389 100.635
10126.6 6.99324 2654.93 8.04902 -1460 0 7969.26 815.225 897.87 823.686 53.6776
10887.4 5.66014 10564.6 17.0926 -1460 0 33250.8 1402.56 2833.8 642.307 64.1094
7072.58 28.0722 6163.8 4.99875 -1460 0 5733.85 1465.21 508.355 934.837 82.6482
6442.71 49.5059 6130.81 6.24273 -1460 0 4264.34 1637.31 496.14 578.948 98.9049
5932.04 7.85701 11480.7 38.2786 -1460 0 1972.54 384.169 958.098 1049.25 104.537
7786.13 6.39003 6786.39 29.0342 -1460 0 6613.83 659.61 1635.49 941.846 75.739
4961.63 43.5839 5587.25 18.5153 -1460 0 1269.69 814.566 510.504 867.508 108.494
5182.12 36.5903 12290.3 10.4455 -1460 0 1562.44 837.529 410.549 726.993 101.498
10070.3 35.4031 1342.96 3.44333 -1460 0 14422.1 2946.53 643.082 517.622 51.0064
5753.73 5.89717 3862.34 40.6245 -1460 0 3769.53 461.403 1447.79 854.483 82.5935
5684.56 11.7127 3639.25 27.4521 -1460 0 1185.17 385.171 629.857 1363.68 97.168
11193.7 8.65957 2293.5 39.0889 -1460 0 1852.92 406.811 969.501 1108.41 91.2986
11260.6 3.70401 2423.98 65.5338 -1460 0 6669.71 442.79 2537.89 735.44 74.4879
10505.2 35.2296 14686.8 4.99929 -1460 0 8545.52 2157.72 648.077 497.859 62.5464
5097 20.752 2939.15 15.119 -1460 0 992.811 496.479 413.162 1365.12 93.7074
4134.74 7.66405 2953.85 4.64445 -1460 0 29482.8 2243.92 1385.52 912.561 2.20325
10947.2 20.6688 3751.37 21.3133 -1460 0 1066.74 523.679 532.882 861.902 86.3184
3557.31 8.10343 4955.36 17.7938 -1460 0 10622.6 1093.03 1807.73 345.693 39.9755
9288.32 6.77395 3796.92 89.0985 -1460 0 23939.8 1419.65 6341.55 403.864 45.794
15239.9 8.02266 6174.47 32.7251 -1460 0 3568.44 623.386 1474.58 248.683 40.892
15239.3 6.95036 5708.87 37.6169 -1460 0 2968.17 512.859 1455.67 157.186 40.3593
839.875 549.841 7048.4 9.72225 -1460 0 607.252 2884.33 303.835 334.219 27.6915
11796.3 6.02956 10263.4 5.91547 -1440 1 11813.3 721.11 712.455 1621.63 193.485
11626.2 3.11288 9023.12 3.21894 -1440 1 74975.7 1500.02 1551.27 1227.79 0.0141535
12517.6 7.19075 9413.85 13.0531 -1440 1 3158.63 381.725 541.192 1376.44 271.793
3350.48 4.36432 8367.72 6.62146 -1440 1 15683.8 768.627 1032.11 1101.77 81.7163
4059.53 4.87315 9722.04 3.38238 -1440 1 58231 1918.32 1378.38 793.671 14.6798
4796.2 5.70705 11031.3 7.97582 -1440 1 10465.3 747.583 933.594 1017.56 90.8157
3693.87 21.8371 7078.6 5.12631 -1440 1 4775.24 1049.99 438.137 1547.25 130.247
4433.04 6.27618 7925.57 37.9815 -1440 1 4254.14 463.482 1296.61 1081.28 145.965
11304 14.3616 7405.05 3.78428 -1440 1 19645.6 1945.43 789.928 1077.39 67.6227
12771.2 7.28851 10964.1 32.2983 -1440 1 1921.69 332.646 783.936 1142.22 157.051
6749.19 8.33289 7357.43 6.95547 -1440 1 5929.5 736.056 653.626 857.613 81.0253
4617.23 3.95636 4195.04 5.50568 -1440 1 22937.2 1021.94 1390.67 571.672 7.51176
5879.58 5.66109 10716.5 49.1088 -1440 1 2878.21 364.002 1269.5 1063.44 123.307
7050.3 55.4551 6167.37 2.79034 -1440 1 19532.7 3955.35 606.556 779.44 76.6734
10131.9 7.32294 2678.4 8.30433 -1440 1 7647.41 813.627 885.662 868.867 58.2467
7783.98 6.70656 6907.6 30.326 -1440 1 2885.64 422.814 1028.52 1347.78 102.846
5261.15 25.5991 12277.1 5.41507 -1440 1 12509.7 2167.7 827.485 796.986 65.9773
2487.09 3.71655 8998.96 8.1003 -1440 1 68585.2 1696.72 3582.77 728.543 2.65857
5561.17 16.8089 5051.88 33.3366 -1440 1 1073.63 441.746 646.617 774.494 109.859
5023.63 53.2249 5490.07 12.3492 -1440 1 1473.82 978.339 436.237 687.002 107.158
10340.9 35.9151 1381.13 3.04969 -1440 1 22369 3820.06 732.118 740.661 44.2948
10599.8 22.7376 14707.8 5.07264 -1440 1 8347.23 1709.17 654.848 483.03 57.3913
5622.13 11.5844 3590.97 28.1223 -1440 1 1022.1 348.356 581.675 1203.02 104.647
11178.9 6.21043 2269.56 33.8951 -1440 1 4819.42 550.026 1515.62 872.366 76.093
5039.96 65.3001 2882.51 2.30452 -1440 1 39952.3 6941.07 762.207 590.382 46.5607
11143 7.00188 3270.5 38.912 -1440 1 2653.43 431.268 1178.12 941.482 85.0795
4134.7 21.7772 2968.48 9.23494 -1440 1 3871.68 1072.86 644.418 1017.85 73.878
7145.96 45.2853 8705.08 9.63412 -1440 1 2983.61 1372.8 570.58 705.288 80.3142
9127.46 4.98032 3067.08 21.9467 -1440 1 39940 1608.53 4764.83 309.182 16.1391
15239.4 7.69366 5828.09 32.3972 -1440 1 3111.68 565.859 1374.26 255.246 40.2043
11802.2 5.75202 10276.7 5.93888 -1420 2 11200.3 677.932 691.81 1472.1 198.53
11637.1 2.97366 9068.02 3.41422 -1420 2 77667.3 1457.52 1673.78 1203 0.236009
12510.6 7.02937 9423.82 10.9 -1420 2 3640.71 407.589 528.509 1561.69 264.927
3355.63 4.41991 8358.08 6.5009 -1420 2 15444.2 772.914 1016.5 1205.3 79.3451
4000.9 6.66639 9751.94 4.04762 -1420 2 40971.6 1799.09 1238.58 805.89 52.863
4800.13 5.31933 11015.8 7.46564 -1420 2 11192.5 748.445 943.036 1043.71 81.7204
3632.34 24.1498 7080.93 4.7694 -1420 2 4834.06 1103.21 415.769 1454 136.815
12714.6 7.55348 11070.8 29.142 -1420 2 2145.01 362.391 788.696 1407.85 153.568
4416.76 6.19532 7967.05 34.6888 -1420 2 3574.16 419.228 1130.07 1234.32 147.346
10800 80.2603 7426.75 1.5043 -1420 2 77415 9678.65 704.073 613.608 72.2159
6739.98 4.82312 7425.15 8.20954 -1420 2 13129.9 809.408 1189.92 773.129 48.4088
4623.25 5.7883 4164.38 7.06222 -1420 2 11610.6 873.079 1007.72 602.431 48.5549
10135.3 5.45643 2722.42 7.99502 -1420 2 11178.1 832.962 1099.52 807.855 42.723
6556.04 39.5777 6161.33 3.68871 -1420 2 13529.5 2746.5 630.797 631.073 77.8177
6997.73 31.5901 6196.49 5.58457 -1420 2 4784.27 1379.3 490.352 1159.47 95.4171
7715.98 7.2109 6795.59 26.3121 -1420 2 2945.98 452.709 973.691 1591.35 97.8361
10091.5 24.4111 1376.5 3.29216 -1420 2 22634.5 3244.2 798.71 662.542 36.009
11130.7 7.68296 2288.46 39.8494 -1420 2 1650.79 348 905.204 1426.3 99.5838
5195.72 35.7148 5365.4 17.5985 -1420 2 1365.75 767.171 519.262 751.422 104.457
5696.33 7.18816 3912.54 55.6022 -1420 2 2055.1 373.399 1204.13 1239.52 99.6092
10586.1 18.7031 14737 3.51061 -1420 2 25804.7 3115.49 917.354 598.632 28.1993
7796.53 7.03809 7741.99 45.6188 -1420 2 2342.27 399.823 1181 899.504 92.1859
10716.8 21.5125 3872.07 17.1479 -1420 2 1187.62 557.558 489.842 934.303 92.1074
4223.02 28.9015 2932.99 8.84042 -1420 2 2416.57 967.621 483.497 888.312 81.454
9177.09 7.38017 3207.74 23.9978 -1420 2 19569.8 1457.04 3134.35 485.274 28.6802
15239.7 7.34675 5870.26 21.2642 -1420 2 3772.89 618.359 1234.32 234.675 34.1655
0.000816387 25.1769 7385.84 42.2615 -1420 2 254.772 357.658 483.606 306.648 29.0637
14098.5 61.1435 6793.35 49.3836 -1420 2 253.666 591.801 526.503 409.848 29.0104
13815.6 121.156 5779.6 45.6512 -1420 2 169.837 729.029 429.455 404.535 23.7755
12120 128.061 4813.59 430.084 -1420 2 273.884 974.097 1811.98 487.168 21.933
1887.83 13.2674 4206.43 14.5296 -1420 2 13731.3 2635.15 2866.62 646.576 0.891625
5006.71 15.7508 15239.5 248.471 -1420 2 754.965 512.048 2379.24 379.446 18.3944
14580.8 6.34243 12657.5 102.217 -1420 2 163.566 93.732 686.437 744.361 19.4683
13327.1 1098.01 5074.46 11.5622 -1420 2 358.966 3368.07 272.84 491.166 20.8929
1447.52 13.718 3773.82 147.961 -1420 2 414.745 346.172 1377.58 635.204 16.92
11795.8 5.99403 10267.5 6.47651 -1400 3 9947.39 647.219 679.229 1620.09 211.593
11639.8 2.92617 9090.29 3.40795 -1400 3 81281.2 1468.09 1710.49 1501.49 0.00399954
12469.4 7.53121 9413.57 9.89099 -1400 3 4471.53 473.271 555.815 1612.64 263.554
3367.46 4.08386 8344.19 6.0909 -1400 3 16569 760.064 1016.77 986.912 74.8211
4006.49 4.82255 9751.03 3.42425 -1400 3 64465.1 2061.12 1493.39 737.648 8.06187
4791.81 5.10655 11004.5 6.6214 -1400 3 12907 795.34 954.978 1023.51 72.2083
3802.5 13.2318 7198.16 5.82148 -1400 3 9506.64 1177.5 705.83 1457.57 104.078
4324.98 7.88043 7798.58 25.5 -1400 3 1937.65 347.525 685.033 2103.69 165.46
11329.6 26.9846 7452.87 3.72764 -1400 3 11233.8 1891.71 555.929 942.615 107.302
12758.2 7.31011 10897.3 40.8288 -1400 3 1582.81 296.535 792.115 1191.56 167.47
4614.7 4.1473 4177.55 6.22467 -1400 3 17690.6 880.746 1228.95 829.271 26.4813
6752.3 7.29621 7356.49 7.52692 -1400 3 5515.8 652.007 665.601 901.841 79.9652
5866.76 5.16935 10741 44.1273 -1400 3 3846.16 398.845 1394.81 1337.33 121.001
10137.6 6.9061 2676.05 7.85318 -1400 3 6755.92 720.856 786.322 934.337 65.1361
6952.71 36.8999 6194.65 2.68262 -1400 3 25647.7 3837.99 684.877 901.918 62.2766
10729.4 21.159 14745.1 3.62567 -1400 3 18919.1 2679.11 787.583 572.829 39.4395
10679.6 57.0673 1416.1 1.93486 -1400 3 52558.5 7685.53 748.977 634.853 40.0418
11167.5 5.6888 2386.02 39.9346 -1400 3 2706.07 371.352 1181.38 1182.14 92.9223
5275.67 31.9722 5266.77 15.5239 -1400 3 966.189 597.283 398.064 907.617 111.329
5660.01 8.20643 3812.44 40.1337 -1400 3 1837.83 383.164 954.88 1273.46 101.448
4757.67 64.8229 2936.83 3.01786 -1400 3 17305.7 4194.75 617.77 781.612 65.4407
3769.44 11.0418 11544 29.2917 -1400 3 1876.72 473.201 827.128 1081.71 95.384
5667.35 2.68364 3854.68 129.846 -1400 3 18827.6 574.89 5985.95 737.692 78.3559
10723.6 21.2865 3834.52 17.2404 -1400 3 1125.13 531.688 471.426 1018.1 97.8679
7210.08 29.921 8644.75 13.1269 -1400 3 1293.76 708.456 442.603 598.301 86.9428
9192.66 17.6362 3584.53 47.322 -1400 3 535.611 347.384 605.417 492.118 72.5444
15239.7 6.35185 5951.47 31.1379 -1400 3 3461.79 522.715 1433.79 206.021 38.2926
8690.14 31.7821 11848.7 18.3573 -1400 3 7165.43 2633.51 1873.18 498.123 12.9988
0.00211169 43.9315 7570.46 29.2447 -1400 3 163.469 396.355 312.246 275.806 28.0031
109.404 342.141 6869.63 8.68885 -1400 3 214.449 1374.05 154.615 387.208 25.5689
1799.97 67.5914 10645.7 41.2603 -1400 3 1215.91 1485.37 1134.26 491.941 21.0101
678.582 17.2127 8674.21 14.0538 -1400 3 7406.97 2071.79 1779.38 329.46 5.67722
12514.1 34.7167 5671.34 83.0755 -1400 3 445.02 616.658 996.529 369.807 21.3939
5205.11 45.9253 13680.2 38.4408 -1400 3 1641.27 1443.22 1306.19 408.426 18.3202
8272.73 50.7578 14955.4 174.3 -1400 3 306.926 635.413 1223.46 248.489 20.9755
11781.6 5.71459 10258.9 6.78811 -1380 4 9772.42 622.826 693.467 1935.37 210.767
11643.4 2.76935 9168.32 3.59475 -1380 4 89931.2 1460.22 1895.52 1605.96 0.404842
12435.7 10.0669 9451.96 11.2295 -1380 4 2691.55 420.285 447.648 2071.3 299.348
3359.64 4.22466 8338.44 6.58829 -1380 4 14675.2 720.096 985.637 1184.52 86.3416
3978.5 5.34131 9737.61 3.99364 -1380 4 48988 1776.56 1401.15 557.956 32.4709
4795.81 4.89349 11009.5 6.6973 -1380 4 11785.8 730.68 911.066 972.411 76.2872
4349.16 5.23303 7837.31 30.8863 -1380 4 6158.92 500.114 1412.64 1237.16 140.431
3621.55 21.0505 7140.59 4.76205 -1380 4 5720.51 1125.37 456.36 1609.65 131.065
11387 46.0426 7497.47 1.89251 -1380 4 65367.8 6783.58 802.403 902.69 66.7382
12726.8 8.02978 10934.4 35.8796 -1380 4 1320.76 284.648 671.646 2170.4 171.056
4641.18 4.67259 4154.52 6.65223 -1380 4 15492.8 886.326 1164.9 904.954 35.9058
6756.69 5.80483 7416 8.85441 -1380 4 7330.46 648.12 859.577 959.466 77.1467
10140.7 5.77287 2707.96 8.096 -1380 4 8543.56 725.778 917.993 820.52 59.3074
5835.34 6.03527 10676.7 36.1371 -1380 4 3120.74 399.022 1133.81 1398.84 119.519
6961.98 43.1867 6207.67 2.81207 -1380 4 17430.3 3257.86 574.882 618.379 78.5557
7699.69 7.5766 6878.44 27.5039 -1380 4 1891.91 358.569 764.049 1951.19 117.71
5204.95 33.7414 12158.3 10.2067 -1380 4 1044.1 627.635 315.633 1141.97 120.507
10705.2 19.168 14770.8 3.77067 -1380 4 15175.9 2204.9 720.181 659.049 44.8549
5571.66 10.0358 3646.09 26.8808 -1380 4 1472.11 384.614 680.96 1716.98 106.087
10344.1 87.1505 1474.62 2.29189 -1380 4 27503.9 6171.16 615.967 1091.83 65.1382
10420.2 25.6901 1483.63 8.43034 -1380 4 1643.16 709.76 367.769 1820.5 101.423
5036.24 54.5738 5412.98 8.0652 -1380 4 3794.02 1623.95 553.212 776.425 99.1024
11092.5 6.38177 2300.23 36.7132 -1380 4 2707.28 401.998 1127.54 1633.16 93.7817
5465.75 10.8023 4939.16 37.8482 -1380 4 722.322 269.912 556.948 1173.66 117.29
11012.7 9.00038 3373.16 30.6716 -1380 4 1390.38 353.268 722.512 1218.46 98.9157
7602.15 13.6878 8194.11 24.7317 -1380 4 1006.72 383.727 539.353 1139.78 103.334
3743.66 5.33589 4864.88 10.7191 -1380 4 37624.4 1671.19 2919.13 637.964 14.2634
5956.82 101.989 8633.07 16.7936 -1380 4 808.496 1044.59 394.391 424.282 94.4425
9288.9 6.59026 3281.84 16.3968 -1380 4 32592.9 1790.05 3410.36 433.205 21.0976
15239.2 6.80263 5906.47 33.3773 -1380 4 4742.45 652.358 1773.16 299.142 35.6372
11778.5 5.81105 10234.2 7.70149 -1360 5 10034.6 629.635 748.161 2127.78 225.681
12393.8 9.43042 9444.68 10.0032 -1360 5 2908.75 418.748 433.383 1940 307.127
11678.8 3.00986 9159.33 3.33029 -1360 5 94423.6 1627.98 1801.69 1822.07 0.0217388
3360.29 4.18521 8322.71 7.58481 -1360 5 12037.6 635.263 955.672 1251.96 98.5193
4813.49 4.68091 11006.4 7.4511 -1360 5 10191.9 637.592 875.853 1031.39 94.229
4053.8 7.16411 9764.79 3.56142 -1360 5 60237.9 2399.94 1390.22 765.584 39.1084
3662.28 17.0238 7163.88 4.79472 -1360 5 8543.91 1260.08 575.033 1727.09 115.275
11352.1 22.6036 7510.02 2.92753 -1360 5 27937.4 2929.25 757.5 807.9 76.1975
12676.1 8.25855 10962.8 28.2588 -1360 5 1743.76 336.156 680.694 2364.8 171.23
4636.22 5.3028 4164.25 7.21857 -1360 5 9078.13 692.751 860.458 978.971 66.1117
6747.13 5.18199 7416.46 8.10311 -1360 5 7899.01 621.658 844.498 1070.84 76.4409
6946.41 21.6809 6268.74 4.28697 -1360 5 7182.47 1388.28 501.284 1339.21 92.4038
10136.4 6.07313 2682.29 8.20671 -1360 5 7042.89 664.701 815.082 1068.18 70.6167
7569.76 4.53919 6584.25 19.0468 -1360 5 26356.7 1078.13 2761.19 1535.13 56.1987
10138.7 33.7505 1466.61 3.61893 -1360 5 11326.3 2374.67 575.339 632.474 68.827
5568.39 6.68848 3730.45 31.9035 -1360 5 2819.89 418.922 1050.87 1424.9 100.309
10783.6 32.8462 14780.7 2.93576 -1360 5 21147.8 3436.8 682.179 589.496 50.3002
5208.96 27.7672 5204.61 19.7845 -1360 5 742.057 470.281 388.92 1243.79 124.65
11105.4 6.19976 2406.63 45.4599 -1360 5 1932.91 320.595 1025.36 1785.84 110.257
4126.33 14.6734 3014.33 9.14188 -1360 5 3412.34 787.365 590.102 1479.65 80.9537
3904.12 41.8416 2973.86 1.83985 -1360 5 80832.7 8941.43 897.881 649.485 25.5801
10831.1 14.9928 3635.75 18.1308 -1360 5 1137.85 429.823 479.961 1304.36 105.407
5645 30.5824 8305.78 21.3846 -1360 5 1654.87 799.751 656.867 441.081 92.7696
3703.62 4.0428 5062.05 20.818 -1360 5 45488.8 1392.29 4532.71 465.721 24.6492
9315.17 5.89082 3287.33 15.6765 -1360 5 31523 1623.57 3314.46 389.026 19.1843
15239.3 8.73508 5755.02 27.4691 -1360 5 2572.16 573.471 1172.48 260.847 35.2431
1.2083 47.7204 7321.72 23.0859 -1360 5 2579.43 1830.09 1204.87 228.174 19.1858
11767.6 5.14349 10241.1 7.98723 -1340 6 9303.05 560.57 735.961 2249.49 225.515
12335.9 10.3692 9416.17 8.42785 -1340 6 3729.82 505.382 447.966 2051.96 300.585
11694.5 2.91022 9228.58 3.44031 -1340 6 101597 1632.8 1930.85 2082.24 0.0230651
3360.47 4.18352 8316.98 6.90249 -1340 6 11329 615.704 871.896 1136.58 98.6102
4807.62 5.04197 11034.3 7.46785 -1340 6 8165.18 589.472 766.846 1352.58 106.482
4047.78 6.64375 9799.38 3.46634 -1340 6 58518.2 2321.12 1364.56 685.703 29.7466
11356.4 23.3873 7532.46 2.5526 -1340 6 32780.8 3270.52 734.615 919.538 72.4285
3703.22 7.43538 7232.61 3.74897 -1340 6 27571.8 1683.74 986.099 1546.49 36.3697
6745.66 4.98098 7411.87 8.47172 -1340 6 8374.64 626.776 903.554 856.084 72.609
4613.38 4.75458 4177.62 8.27596 -1340 6 8082.19 591.873 868.748 1194.54 75.1569
12518.8 2.79685 10621.1 6.7509 -1340 6 94725 1510.92 3606.61 1012.25 1.24655
10133.1 5.58252 2709.1 8.27017 -1340 6 7140.91 634.168 830.691 1026.13 67.9077
7059.85 21.5074 6316.19 3.93689 -1340 6 14774.3 2107.14 702.071 1368.38 70.5421
5786.1 6.59766 11378.9 38.5645 -1340 6 2092.38 339.97 946.464 1919.87 126.669
10244.8 73.1606 1501.45 1.75231 -1340 6 58320.3 8837.79 714.547 838.591 47.9363
5567.7 8.48408 3840.66 33.8061 -1340 6 1504.79 342.741 761.964 2119.42 116.726
10852.8 29.7723 14795.1 3.16845 -1340 6 17101.1 2894.55 651.466 626.861 52.9523
5489.57 9.39478 4851.35 26.8185 -1340 6 1526.25 372.998 686.511 1408.52 110.209
4867.94 43.7897 5357.46 9.29845 -1340 6 1660.05 925.249 385.06 1065.78 113.241
4783.54 25.47 2991.35 6.42035 -1340 6 3575.75 1079.1 470.901 1516.42 88.5078
11073.3 2.69825 2125.25 88.6244 -1340 6 12766.8 470.94 3997.44 1111.44 83.0418
11040.6 7.06555 3150.98 36.1989 -1340 6 2001.2 362.994 944.371 1658.66 101.068
3873.01 9.76655 11534.9 41.8519 -1340 6 1087.53 322.373 741.425 1322.67 105.962
5736.26 22.0581 8199.21 39.3133 -1340 6 639.299 406.256 559.229 452.663 96.9598
9314.07 5.18067 3414.3 8.79507 -1340 6 36124.9 1707.16 2827.12 425.63 2.16344
15239.6 7.98538 5754.65 27.6681 -1340 6 3061.96 594.292 1305.08 288.397 32.8236
6960.32 18.3662 10756.8 75.961 -1340 6 1102.95 634.007 1409.4 505.736 27.766
11769.7 5.08627 10229 10.1336 -1320 7 9168.76 549.069 833.654 2584.74 232.935
12271.3 11.1454 9421.32 8.36141 -1320 7 4350.25 569.531 482.522 1883.75 301.019
11607.2 2.29086 9472.72 4.1961 -1320 7 129446 1443.3 2617.63 1888.93 3.42877
3357.13 3.92231 8314.14 7.04167 -1320 7 9995.19 540.271 808.964 1324.35 113.035
4807.34 4.8398 11019.6 7.8865 -1320 7 8046.66 575.587 800.256 1017.25 98.1321
3605.96 14.478 7222.29 3.71396 -1320 7 15826 1657.26 676.146 1577.46 88.6955
4003.21 4.65641 9754.52 3.53172 -1320 7 73798.6 2206.55 1679.53 747.787 1.66084
11439.8 19.9624 7559.22 2.32473 -1320 7 42742.1 3566.36 784.242 984.07 59.6622
4274.31 5.70643 7890.51 27.46 -1320 7 3841.9 407.803 1021.37 2389.99 155.879
6744.14 5.02931 7435.3 8.10471 -1320 7 6674.07 546.447 755.519 1449.18 88.3194
12689.2 7.12472 10763.8 47.4613 -1320 7 1659.04 294.676 862.79 3123.15 179.646
4625.54 5.11364 4144.78 8.83978 -1320 7 6965.29 566.016 817.277 1219.21 87.497
10115.6 5.20775 2698.49 8.59849 -1320 7 7176.64 603.815 853.159 865.411 68.3741
7009.39 12.4675 6329.56 3.6082 -1320 7 21386.9 2018.57 825.238 1346.83 45.1087
7673.15 6.12273 7015.27 27.0926 -1320 7 2206.72 334.674 812.26 2425.67 122.019
5548.67 5.66966 3826.05 28.7059 -1320 7 4282.37 465.129 1228.13 1218.31 99.1576
10448.8 41.6009 1545.01 2.29312 -1320 7 34146.6 4987.83 698.828 842.894 49.2211
10792 16.0893 14831 3.42389 -1320 7 18715.1 2285.23 748.137 593.569 37.8131
4896.79 8.61024 3105.58 2.92235 -1320 7 54287.2 3533.83 1197.27 1066.49 0.014868
4830.34 31.8202 5369.18 8.86404 -1320 7 1929.4 842.537 404.091 843.145 113.15
11027.5 6.97801 2250.62 26.6565 -1320 7 2003.72 356.863 792.173 2078.75 106.183
4350.84 7.38162 3107.07 3.42368 -1320 7 38045.8 2527.52 1173.29 991.765 0.234215
10697.3 16.7232 3687.75 13.6705 -1320 7 3144.01 800.648 712.165 688.811 87.8529
6924.83 48.8943 8599.21 10.5493 -1320 7 1585.16 987.231 417.544 1014.42 99.93
5787.99 18.815 8165.82 39.2991 -1320 7 1005.12 469.958 705.615 320.193 95.9046
9304.83 3.97447 2912.77 11.716 -1320 7 57650.8 1658.68 4539.28 556.795 3.03083
15239.9 8.75044 5877.93 23.5278 -1320 7 3637.11 703.445 1325.06 233.081 29.5873
8140.14 75.8485 10750.2 6.01626 -1320 7 174.556 548.809 85.2605 430.034 29.1373
0.563234 42.345 7358.11 67.1973 -1320 7 275.296 515.563 664.525 343.187 26.3105
7561.96 2210.35 11673.1 5.23348 -1320 7 285.491 4039.08 109.66 406.908 26.0241
8803 195.199 13465.8 36.3121 -1320 7 197.372 1045.49 421.339 379.902 20.4384
7053.99 77.2968 1064.67 26.2801 -1320 7 364.955 921.193 498.725 575.991 16.6119
7025.99 3.94913 14952.5 70.2347 -1320 7 255.457 64.2298 697.819 447.754 20.1785
709.716 24.552 5641.03 106.303 -1320 7 1365.33 953.965 2167.79 432.965 14.9892
837.292 98.5693 5259.06 33.3517 -1320 7 162.734 678.6 369.841 582.157 18.6451
15240 39.59 3942.82 122.962 -1320 7 201.441 449.073 833.537 259.081 20.1758
5370.85 40.3383 15240 117.765 -1320 7 477.024 737.92 1321.19 329.391 16.4307
12296.3 9.82418 9441.64 8.10319 -1300 8 3611 472.96 422.622 1711.73 326.364
11773.9 5.2956 10225.4 10.415 -1300 8 7903.75 514.901 772.926 2840.8 250.919
11693.4 2.53062 9465.69 3.74961 -1300 8 140393 1665.78 2463.8 2240.73 1.17057
3361.26 4.18199 8316 6.76284 -1300 8 9861.91 562.207 782.207 1333.47 113.507
4798.44 5.27455 11011.1 7.45342 -1300 8 6964.14 561.93 708.062 1208.8 105.333
3582.51 20.6311 7188.55 5.30498 -1300 8 3143.2 776.972 344.506 2696.04 168.307
4220.21 5.22401 7836.72 25.5349 -1300 8 4481.03 415.833 1060.23 2369.87 156.647
10922.6 57.1405 7561.15 1.24059 -1300 8 124924 10660.2 749.515 832.087 62.7547
11294.2 8.51419 7588.76 3.36874 -1300 8 27461.8 1802.98 887.422 1200.42 42.6099
4631.16 4.43712 4159.46 7.09495 -1300 8 9723.49 624.088 873.742 903.162 69.2189
12646.3 6.8491 10855.6 33.4533 -1300 8 1952.7 314.166 781.914 3305.23 177.454
3840.11 15.108 9828.71 3.29167 -1300 8 50326.1 3154.05 1125.37 864.42 73.5002
4021.12 6.00837 9758.78 4.37625 -1300 8 53103.5 2021.06 1571.55 708.724 33.2619
6754.29 4.6941 7398.39 8.59503 -1300 8 7997.79 575.749 870.668 821.147 82.3747
10135 5.06501 2689.66 7.63839 -1300 8 6940.96 570.828 758.491 981.295 77.9463
7048.54 21.6197 6340.88 2.68315 -1300 8 29126.7 3118.47 735.85 1261.94 56.3305
7617.17 6.72681 6895.87 24.1305 -1300 8 3477.43 452.91 961.591 2345.81 120.862
5636.3 2.88993 10540.3 8.79487 -1300 8 69126.4 1316.69 3665.31 916.587 6.81972
10844.9 7.08471 10925.9 34.8819 -1300 8 1750.72 316.771 796.972 1761.37 142.866
10474.1 48.9657 1552.48 2.05643 -1300 8 40420.6 5812.42 686.277 814.511 53.2206
10816.8 15.674 14837.5 3.37346 -1300 8 17942.5 2165.53 718.449 633.49 41.1744
5573.9 6.64554 3875.43 39.1585 -1300 8 1567.85 293.713 827.73 2298.63 124.89
4722.96 37.0699 3031.76 6.27725 -1300 8 2465.03 1036.21 366.527 1694.59 112.174
11035.4 5.59133 2353.41 36.6326 -1300 8 2080.48 308.203 942.154 2065.42 113.827
5539.17 6.07653 4504.98 65.8606 -1300 8 1918.84 309.144 1209.61 1883.64 121.844
5152.05 40.362 3041.93 1.7509 -1300 8 80529.9 8433.5 851.301 630.836 30.1186
4874.84 36.3366 5317.18 8.23492 -1300 8 2193.67 967.717 413.169 1020.22 111.743
5136.73 34.3417 12099.1 9.00493 -1300 8 1794.64 843.368 391.941 899.874 114.725
10854.7 13.7115 3490.74 19.2158 -1300 8 1396.16 446.226 542.142 1697.38 113.107
3990.03 14.4709 11734.1 20.0363 -1300 8 1289.63 450.52 543.457 1573.39 103.922
6957.28 44.8819 8568.03 7.15623 -1300 8 2160.94 1099.13 380.929 1005.79 101.391
5880.06 16.6262 8240.32 25.0251 -1300 8 1166.93 471.925 594.901 612.725 96.4355
9161.38 17.9238 3253.79 52.1273 -1300 8 634.671 370.045 669.007 1070.84 84.851
15239.8 6.9442 5923.33 51.5623 -1300 8 4849.52 680.966 2336.5 251.503 31.5806
12221.4 12.4636 9446.2 6.76577 -1280 9 4389.86 595.651 418.112 1696.39 332.117
11750.7 4.79601 10192.3 7.84474 -1280 9 13864 667.379 907.851 2444.75 205.576
11711.9 2.68233 9479.98 5.05939 -1280 9 103518 1393.93 2326.5 2388.48 55.7582
3363.36 4.25087 8311.33 6.87314 -1280 9 8706.93 523.524 724.547 1699.47 129.315
4802.56 4.84632 11023.8 7.29138 -1280 9 6431.78 503.064 662.481 1204.91 112.416
11589.2 21.8884 7590.07 2.16166 -1280 9 36275.2 3259.36 665.223 870.61 78.2964
3664.56 13.229 7249.65 2.46842 -1280 9 39728.1 2808.31 806.462 1414.82 49.1576
4321.65 26.9351 9911.56 6.63821 -1280 9 6265.01 1286.76 576.639 1196.15 158.859
4615.57 4.40067 4177.89 7.91698 -1280 9 6828.87 497.11 744.719 1364.26 93.7075
6744.86 4.95517 7429.54 8.04231 -1280 9 6083.12 506.629 702.136 1483.51 99.0538
12615.8 7.62617 10824.1 48.2182 -1280 9 1203.85 253.287 722.123 3627.99 198.306
4185.47 21.3192 9510.67 7.90568 -1280 9 23337.2 2297.74 1298.65 1169.4 129.957
10138.6 5.67341 2687.62 7.69512 -1280 9 5849.49 559.507 687.618 1282.94 85.3916
7030.45 20.2077 6376.69 2.9636 -1280 9 22464.7 2550.95 694.546 1090.23 65.4678
5699.3 3.90654 10679.7 55.0332 -1280 9 4805.36 361.643 1721.56 1811.89 129.406
9625.28 98.8944 1584.62 1.26719 -1280 9 104166 13814.4 701.871 983.477 47.8431
10832.2 19.631 14881.8 3.14103 -1280 9 18512.5 2418.21 676.77 580.724 49.5485
5076.12 30.3197 12105.3 8.56305 -1280 9 1478.22 696.499 334.995 1625.26 128.253
5329.44 12.8138 4903.91 20.4348 -1280 9 1009.45 349.68 458.529 1882.61 131.9
10958.5 8.04771 2246.58 24.0401 -1280 9 1518.13 327.574 625.006 2705.88 125.984
5372.01 11.5074 3552.9 26.8301 -1280 9 1107.19 345.205 561.203 2529.05 129.745
5502.64 5.47678 3928.24 66.1073 -1280 9 2968.63 362.062 1507.3 2179.4 122.294
10719.9 11.4921 3593.43 11.8273 -1280 9 2784.94 590.308 600.611 1399.73 97.8353
4328.98 6.62911 3115.16 3.60992 -1280 9 32345.6 2096.69 1140.89 888.151 0.120217
6840.27 41.2007 8548.14 7.32715 -1280 9 2677.52 1170.08 432.587 988.798 101.412
9207.7 9.85095 3244.98 45.4798 -1280 9 1007.61 327.467 790.552 1039.63 83.0139
15235.2 8.69787 5681.98 45.1889 -1280 9 3486 680.088 1849.54 214.002 31.191
15239.2 11.0413 5572.52 32.6415 -1280 9 2035.83 605.137 1167.23 268.003 32.8044
12168.1 11.2078 9470.48 6.12198 -1260 10 5335.82 621.004 435.893 1743.74 329.614
11744.7 3.60385 9807.12 10.4519 -1260 10 45686.6 1043.01 2058.58 3389.77 160.624
11660.6 3.04884 9479.95 8.35902 -1260 10 61159.9 1091.04 2156.73 2349.64 136.626
3351.84 4.18474 8313.04 7.03189 -1260 10 8190.23 499.602 709.137 1669.23 132.85
4812.32 4.77096 11028.5 6.96534 -1260 10 6718.21 502.112 647.633 1506.28 122.091
11518.3 26.6075 7608.03 1.98339 -1260 10 46305.9 4076.56 696.266 884.991 80.3063
3566.64 17.8019 7222.19 5.04011 -1260 10 4170.92 831.077 387.513 2783.89 164.474
6754.38 4.85756 7425.04 7.87212 -1260 10 6010.54 491.394 680.026 1412.69 105.724
4614.39 4.80396 4166.14 7.89294 -1260 10 6607.4 517.018 723.62 1220.6 98.9366
4080.05 53.8413 9953.44 2.20904 -1260 10 31112.3 4381.23 605.37 1039.07 123.872
4115.25 6.03908 9609.83 3.75735 -1260 10 92430 2854.75 1896.14 760.552 18.0967
6858.14 18.822 6378.78 3.15332 -1260 10 18735.4 2182.42 660.11 1219.81 73.4222
10110.1 5.16861 2677.96 8.55194 -1260 10 6200.07 539.658 758.427 1132.16 85.173
4832.92 21.327 3095.12 5.85261 -1260 10 3366.89 901.833 411.882 2082.16 110.918
10906.5 19.989 14875.4 2.96313 -1260 10 21235.5 2626.32 690.709 545.221 48.7494
5008.48 30.8014 12102.4 6.48368 -1260 10 2628.94 950.921 381.623 1141.86 121.859
5438.04 4.27923 3769.04 84.179 -1260 10 4441.72 372.836 2072.94 2274.37 126.085
10323 24.7695 1582.28 2.37207 -1260 10 39369.2 4254.52 783.912 779.922 38.4482
5478.45 5.63346 4392.46 58.4826 -1260 10 2995.86 369.562 1413.64 1981.12 125.027
10970.8 4.48165 2325.53 42.8696 -1260 10 4250.8 386.53 1486.86 1795.93 107.238
4814.98 33.5239 5244.33 6.7753 -1260 10 3579.83 1191.15 470.264 938.641 109.728
10638.7 13.4865 3665.62 14.7658 -1260 10 1154.15 395.536 417.304 1707.61 119.388
15239.7 6.61397 5953.65 39.5493 -1260 10 3456.85 550.532 1697.27 283.46 32.4422
12088.7 10.9484 9459.5 6.19055 -1240 11 8822.84 799.399 573.829 1758.56 314.241
11733 2.92385 9641.67 5.49149 -1240 11 96452.9 1398.58 2247.59 3039.36 84.3391
3346.09 4.26052 8300.98 7.34843 -1240 11 7144.6 467.919 673.542 1813.12 140.029
4807.71 4.7667 11024.8 7.0902 -1240 11 6079.99 472.564 616.378 1532.7 128.846
3533.9 11.4641 7269.49 2.71048 -1240 11 28117.9 2067.41 724.108 1543.37 62.1326
11345.7 29.0396 7638.7 1.66688 -1240 11 68560.8 5357.65 729.396 981.904 70.5961
4415.15 22.813 10018.8 5.91593 -1240 11 3548.06 863.603 391.761 1091.41 175.684
6749.61 4.69708 7404.62 6.9353 -1240 11 6075.03 485.099 634.399 1347.48 101.812
4080.07 78.8654 9995.93 1.78818 -1240 11 29609.4 5049.62 487.273 677.785 139.946
12520.3 8.72281 10936.2 24.8527 -1240 11 2304.22 396.645 719.67 3423.04 183.553
4619.76 4.81393 4157.85 7.99381 -1240 11 5762.38 478.486 673.405 1409.58 104.694
3959.93 15.6899 9456.57 3.96892 -1240 11 31388.6 2467.76 1010.33 619.489 85.0695
10124 5.22834 2692.04 7.99286 -1240 11 5164.77 490.264 653.619 1536.83 91.2434
6912.29 10.4672 6402.45 3.51111 -1240 11 21075.2 1766.02 794.768 1459.16 49.1197
4215.41 5.86522 8432.43 68.5584 -1240 11 2551.15 328.159 1306.18 2291.06 173.847
10888.9 11.4703 14924.7 3.08657 -1240 11 25827.8 2247.91 813.516 528.896 31.191
4689.34 31.6338 3112.54 5.13932 -1240 11 4082.67 1219.9 413.192 1850.15 115.083
10799.2 51.5495 1645.89 2.02976 -1240 11 45142.9 6179.62 714.102 1314.74 58.2184
5056.88 37.1269 12079.4 6.32941 -1240 11 3154.09 1155.76 414.209 692.93 119.751
4868.46 27.2592 5217.75 8.89402 -1240 11 1863.55 745.445 390.34 1421.8 123.965
10925.9 5.42938 2325.23 41.0924 -1240 11 2163.26 302.674 996.695 2616.79 125.905
5447.53 8.81689 4467.52 77.4364 -1240 11 1210.86 300.373 1004.89 1964.97 141.999
10659.5 9.81192 3619.17 15.2436 -1240 11 1518.41 378.032 492.643 1614.02 116.34
6818.78 42.9809 8500.24 6.80778 -1240 11 3265.87 1329.97 458.578 703.095 98.8799
5939.09 3.6382 8639.53 197.384 -1240 11 27582.4 889.511 8862.66 580.362 81.9618
9595.65 5.12242 2644.02 17.9367 -1240 11 46970 1692.5 4031.02 928.952 30.6828
15240 9.0345 5593.14 22.0056 -1240 11 2611.19 619.573 1106.36 263.756 26.1593
15239.6 8.78403 6295.3 35.0189 -1240 11 2711.16 615.196 1461.11 272.05 27.2252
9119.95 51.7126 10490.9 84.1669 -1240 11 871.384 1006.1 1304.15 480.153 29.3698
8001.96 24.3859 11279.1 30.0442 -1240 11 5863.62 1972.4 2235.61 426.796 15.0619
9951.6 20.9055 5160.01 1314.69 -1240 11 296.536 346.981 3101.52 512.795 28.4881
12960.1 959.063 6678.72 8.04366 -1240 11 323.664 2824.73 185.257 531.338 26.1747
5140.19 14.3861 13565 110.558 -1240 11 269.637 269.267 886.395 560.621 22.8215
8231.65 36.4634 13615.9 89.648 -1240 11 530.344 705.19 1154.14 501.041 19.8134
13125.9 99.425 5588.13 6.06075 -1240 11 172.969 673.014 90.0916 500.219 22.3515
12860.1 355.548 5603.69 6.42688 -1240 11 284.571 1663.03 141.085 601.456 22.6974
12111.9 12.3639 9476.8 5.12507 -1220 12 6504.39 713.454 426.054 953.678 354.069
11728.4 4.90053 9997.83 7.56927 -1220 12 34134.6 1121.91 1481.17 3631.53 153.651
11663.5 3.67128 9299.93 9.07769 -1220 12 31919.6 870.719 1555.01 2548.65 175.494
3347.62 3.94419 8328.62 6.5075 -1220 12 6783.66 424.326 596.056 2171.76 154.547
4811.41 4.62914 11030.9 7.28049 -1220 12 5269.19 424.659 574.455 1683.88 138.887
11499.2 14.2222 7661.16 2.0633 -1220 12 51007.4 3254.43 773.36 936.826 54.8005
3565.78 15.0489 7297.13 4.24955 -1220 12 6554.08 962.811 439.287 2906.51 155.529
4614.17 4.61458 4157.67 7.2573 -1220 12 5369.95 438.767 596.318 1709.56 118.878
6750.72 4.66772 7410.13 7.42123 -1220 12 5513.12 451.993 618.887 1670.29 113.072
4080.28 53.547 10031.9 1.88864 -1220 12 34878.1 4655.73 562.048 1086.17 120.596
12474.9 8.47736 10965.2 26.6904 -1220 12 1891.35 346.878 666.948 4278.35 194.924
6884.7 11.3111 6437.31 2.81142 -1220 12 27519.7 2170.52 758.061 1205.11 43.2575
3501.59 44.3365 9340.95 6.74518 -1220 12 2741.41 1080.74 373.632 954.826 173.97
10117.1 5.32814 2691.77 7.76711 -1220 12 4743.23 467.716 602.589 1551.23 101.324
5435.53 7.25368 3872.06 25.105 -1220 12 1644.12 307.4 638.023 3231.63 151.589
10831.3 9.86523 14946.1 3.07897 -1220 12 24232.1 2010.21 791.652 554.146 27.2775
4780.55 7.90562 3242.82 2.64119 -1220 12 71287.7 3692.12 1239.19 1483.78 0.435201
10678.6 25.1868 1672.98 2.20018 -1220 12 46785.5 4590.3 794.785 1079.34 42.1305
10841.4 9.23034 2133.7 20.1195 -1220 12 1463.15 344.451 544.756 3261.16 137.39
4769.5 30.1288 5186.94 6.2415 -1220 12 2692.83 938.633 372.736 1390.43 128.912
5178.59 18.4766 11965.4 4.3604 -1220 12 21797 2394.02 934.172 756.758 64.7135
10749.4 9.97026 3430.72 18.2463 -1220 12 2140.54 458.04 653.084 1715.43 114.279
6956.97 30.719 8450.16 8.08968 -1220 12 1632.88 751.718 345.92 1556.34 118.448
15239.5 10.3269 5934.42 31.0377 -1220 12 2082.05 588.425 1156.43 263.511 31.6863
8104.11 41.6644 11431.4 89.2321 -1220 12 179.751 407.813 619.394 375.102 26.9236
10062 22.8221 12715.5 102.844 -1220 12 926.811 692.749 1595.8 356.192 22.3116
12082.9 11.6131 9486.48 4.47211 -1200 13 7158.7 728.186 412.803 1024.5 343.986
11749.8 4.17168 10201 11.6886 -1200 13 8343.67 450.543 842.781 3743.47 257.909
11670.1 3.71394 9303.12 11.0965 -1200 13 26289.6 783.511 1550.9 2955.44 194.314
3339.11 4.10521 8325.29 6.58976 -1200 13 6433.5 421.188 578.733 2191.63 163.26
4810.09 4.81298 11023.6 7.1502 -1200 13 4987.91 424.457 552.585 1631.75 138.426
11586.1 20.6276 7674.78 3.65838 -1200 13 8150.04 1259.9 437.093 2706.29 165.616
3593.11 5.85806 7428.41 2.53913 -1200 13 75220.4 2800.11 1222.13 2437.99 1.17795
4620.76 4.49702 4170.41 7.28788 -1200 13 5503.2 434.992 603.452 1579.61 120.962
12509.6 7.42305 10850.1 26.1422 -1200 13 1979.16 326.046 673.109 4201.74 197.135
6753.55 5.01349 7412.17 7.62619 -1200 13 4697.44 435.195 576.295 1550.41 117.424
4401.7 29.776 10021 2.93337 -1200 13 20740.7 2651.4 623.889 678.198 118.023
3561.44 29.4657 9352.13 7.10054 -1200 13 3100.1 933.33 413.909 918.508 169.39
6854.53 14.1486 6440.41 2.68032 -1200 13 27837.9 2417.45 722.02 1255.37 52.4266
10125.2 4.90467 2699.45 8.31138 -1200 13 4367.18 420.475 599.905 1462.18 104.354
5295.54 8.49716 3533.23 18.6901 -1200 13 1432.72 318.427 508.848 3282.96 147.331
10822.6 11.794 14972.8 3.02018 -1200 13 24437.7 2181.82 770.644 537.036 35.0409
4921.72 21.458 5145.08 3.65286 -1200 13 23994 2703.24 849.001 912.447 68.1342
5348.75 8.84569 4705.5 29.67 -1200 13 1036.4 270.803 547.671 2697.05 156.784
10058.3 16.5572 1637.81 3.39791 -1200 13 15374.9 1931.91 649.553 656.087 57.8713
5054.68 33.5331 12007.3 7.78511 -1200 13 1302.85 669.128 286.664 2223.42 145.429
10884.5 6.951 2262.74 22.9407 -1200 13 1620.4 304.343 621.527 3093.28 133.202
10577.6 16.4171 3605.05 14.8079 -1200 13 915.874 384.155 361.639 1711.76 132.731
6382.75 5.72882 8031.65 6.22513 -1200 13 65293.5 2438.21 2627.34 699.526 7.3123
9549.88 4.93817 2641.85 20.9929 -1200 13 29950.2 1282.87 3381.73 941.139 38.0341
15240 23.5787 5674.38 42.5488 -1200 13 706.576 563.341 787.079 317.772 33.9396
0.00102725 179.452 7779.53 25.1334 -1200 13 340.586 1280.41 437.698 331.382 22.9264
11949.4 14.1538 9519 3.75307 -1180 14 9588.28 933.461 425.274 1414.57 356.068
11748 4.56395 10288.7 6.8611 -1180 14 9009.56 501.983 649.297 3588.35 245.785
3352.36 3.73551 8313.65 6.93833 -1180 14 5790.41 367.227 556.94 2163.65 178.2
3608.43 5.19464 7437.55 2.49402 -1180 14 63796.1 2289.04 1104.77 2281.06 1.32122
4802.2 4.36415 11002.2 7.63308 -1180 14 4670.46 375.2 543.913 1725.16 155.888
11498.1 11.1442 7701.12 2.21645 -1180 14 41654.9 2494.7 741.887 983.326 59.4019
4612.48 4.12606 4158.16 7.61485 -1180 14 5067.94 384.75 582.463 1567.92 135.102
6754.55 4.57057 7401.93 7.21222 -1180 14 4705.76 399.507 543.287 1611.17 133.285
12440.6 10.1428 10902.3 27.649 -1180 14 2332.24 425.233 743.87 4681.68 208.295
3596.65 29.6996 9319.04 4.25373 -1180 14 7185.2 1452.25 459.471 637.662 158.673
4415.44 18.4893 10097.3 6.46199 -1180 14 3455.87 761.765 410.092 1772.26 173.987
4721.47 6.89292 10184.1 2.41752 -1180 14 87917.9 3458.89 1253.81 1923.6 3.47036
6921.75 19.3101 6469.56 2.14579 -1180 14 41694.6 3513.62 723.55 977.319 55.2521
10118.9 4.96266 2694.44 8.46634 -1180 14 3866.24 390.807 557.928 1775.83 116.839
5370.95 5.75493 3941.62 33.2647 -1180 14 2542.32 330.462 919.515 3557.09 155.327
5159.99 159.69 3203.01 0.999297 -1180 14 157264 19301 679.766 877.535 77.0351
4865.63 8.29458 5040.91 3.757 -1180 14 45930.7 2458.93 1306.15 1312.22 26.539
10909.8 12.3872 14996.7 3.09379 -1180 14 20993.5 1980.43 715.372 480.817 46.5023
5068.43 7.5735 11829.5 3.37097 -1180 14 56232 2778.13 1358.79 1052.91 12.164
10386.3 22.0755 1717.51 2.18199 -1180 14 53060.8 4697.32 846.012 1065.61 35.6923
10857.4 6.96085 2294.41 30.8189 -1180 14 1528.7 289.428 691.809 2942.47 147.011
10629.6 11.4038 3544.09 13.8122 -1180 14 1262.57 363.324 407.382 1954.93 137.256
15239.6 7.06052 6115.26 60.6737 -1180 14 1217.29 334.614 1252.69 267.789 34.0382
11902.5 13.6518 9523.63 3.56313 -1160 15 10654.8 968.173 434.814 1556.7 351.396
11752.7 4.01105 10263 7.44533 -1160 15 8931.57 458.768 679.836 3329.45 244.419
11578.8 3.63949 8816.93 9.37888 -1160 15 7877.49 407.353 743.516 2619.19 225.554
3346.31 3.59343 8314.07 7.33325 -1160 15 5371.09 342.311 553.224 2489.08 180.644
4804.08 4.65823 11012.1 7.08247 -1160 15 4428.96 380.972 503.215 1845.01 158.756
3571.57 4.8736 7450.86 2.61952 -1160 15 56576.7 2036.66 1094.39 2322.45 0.36521
11468.9 5.18062 7790.66 2.4976 -1160 15 69450.4 2404.07 1157.13 1576.47 0.0472163
4611.64 4.17398 4139.16 7.84265 -1160 15 4574.14 365.055 557.938 1598.96 141.551
6758.95 4.47499 7407.16 7.09355 -1160 15 4392.84 379.124 518.175 1821.17 134.332
12429.1 9.20638 10995.6 25.608 -1160 15 1843.29 354.382 632.831 4457.22 209.452
4696.14 29.1606 10083.7 3.70373 -1160 15 7027.59 1415.6 409.86 1122.2 161.878
6892.67 11.7305 6492.98 2.64853 -1160 15 29591 2228.32 737.577 1007.35 51.6897
10124.2 4.99573 2679.49 8.32588 -1160 15 3709.94 383.115 538.606 1637.03 119.026
3825.38 64.0132 9294.16 3.44175 -1160 15 10217.6 2603.53 474.664 583.63 153.909
10855.8 9.67349 15018 3.07602 -1160 15 23425.2 1866.18 765.566 459.291 35.9339
5341.52 5.94023 3869.99 37.4533 -1160 15 2794.51 356.24 1031.49 3381.93 152.321
4643.12 7.31258 3277 2.61667 -1160 15 59969.5 3154.86 1126.44 995.701 0.00629677
4823.47 18.697 5058.69 4.79087 -1160 15 20474.4 2247.29 948.941 1200.93 77.3592
10856.8 7.00765 2304.49 26.009 -1160 15 1692.78 307.61 666.191 3469.05 145.806
10277.1 14.3322 1733.76 2.75051 -1160 15 35054.6 2991.34 852.719 1245.19 32.9847
10715.6 11.1738 3356.08 21.4828 -1160 15 1171.96 342.398 500.338 2361.69 142.091
6809.08 38.9415 8387.78 5.93948 -1160 15 3104.72 1187.39 396.375 1313.55 114.968
15240 8.822 5671.13 61.5888 -1160 15 2257.23 557.007 1788.11 295.467 28.9356
15180.9 7.58974 6717.1 95.5857 -1160 15 482.074 218.885 1039.26 238.457 28.9243
11888.3 11.6674 9530.35 3.26228 -1140 16 12203 951.204 439.305 1662.45 351.109
11756.7 3.49699 10299 7.74572 -1140 16 7396.06 373.615 623.199 3347.15 262.224
11570.5 3.5911 8809.31 10.6355 -1140 16 6591.47 363.433 719.583 2741.45 241.551
3345.03 3.69999 8317.7 7.24945 -1140 16 5012.29 333.021 521.975 2815.69 195.186
3556.12 5.08849 7451.44 2.6257 -1140 16 54829.8 1985.75 1062.8 2525.58 9.10029
11575.2 5.96127 7802.84 2.1011 -1140 16 84866.2 3059.71 1075.73 1567.81 0.000473086
4801.45 4.3143 11018 7.79226 -1140 16 4033.15 339.707 502.556 1756.6 169.375
4604.47 4.04672 4158.99 7.66344 -1140 16 4318.44 341.01 524.034 1685.6 155.587
6743.48 3.81842 7397.15 7.63216 -1140 16 4155.6 323.431 519.446 1991.64 145.438
4686.14 32.0464 10110.3 2.83099 -1140 16 13716.6 2124.95 478.175 891.364 148.049
10118.6 4.53517 2674.72 8.12991 -1140 16 3841.05 357.966 529.469 1854.45 131.629
6900.71 5.8889 6601.66 2.64321 -1140 16 62354 2588.62 1160.28 1953.07 0.0755315
3431.49 33.1831 9268.46 4.98431 -1140 16 4231.53 1147.75 381.77 1021.27 178.573
5335.19 4.4477 3936.08 41.6017 -1140 16 4279.71 362.995 1341.16 3133.11 156.618
4757.56 24.2067 5115.36 4.61092 -1140 16 7626.38 1431.75 524.509 1004.24 119.95
10848.7 7.3854 15034.7 3.10787 -1140 16 25713.9 1711.15 828.094 496.142 23.8864
4704.88 8.28936 3307.38 2.39818 -1140 16 67121.1 3504.52 1083.39 1469.88 5.09793
10246.2 8.96461 1807.77 2.5292 -1140 16 59437.5 3410.01 1069.2 1588.59 7.91226
10520.7 3.36859 2549.33 5.54341 -1140 16 71532.5 1584.09 2604.16 1975.34 0.349947
10830.9 6.2578 2969.63 42.2785 -1140 16 1973.7 309.643 933.18 3051.93 145.38
6941.01 5.84355 8195.55 3.93289 -1140 16 54178.6 2388.55 1609.14 1139.62 0.328532
15240 24.447 5921.51 49.0926 -1140 16 598.574 524.424 775.818 405.309 35.2152
9087.57 157.048 9773.95 6.16802 -1140 16 257.741 960.871 119.59 332.971 31.5502
8974.67 105.543 11123.8 52.9898 -1140 16 744.922 1409.53 977.293 586.054 25.0801
2380.07 133.392 10839.5 31.0048 -1140 16 446.338 1262.85 571.581 485.998 22.5858
11829.8 11.9525 9560.05 2.94541 -1120 17 12954.9 992.676 421.784 1741.43 352.266
11763.5 3.34896 10308.2 8.52828 -1120 17 5917.69 317.86 579.235 3695.08 282.908
11576.6 3.52596 8747.33 9.53964 -1120 17 5203.04 312.58 589.931 2708.55 259.753
3346.14 3.02989 8307.76 8.20185 -1120 17 4400.41 264.724 521.066 2317.51 205.233
11483.7 4.83233 7825.03 2.41335 -1120 17 63012.6 2136.38 1064.62 1691.1 0.0022887
4803.26 4.01697 11015.9 7.70744 -1120 17 3648.72 301.654 466.311 1836.57 183.645
3450.55 17.8118 7387.22 3.93361 -1120 17 5713.53 935.583 372.596 4022.96 196.229
4648.86 25.7426 10137.2 2.76955 -1120 17 15875.6 2066.29 510.554 1012.23 138.721
6737.67 4.06367 7419.3 9.08445 -1120 17 3237.11 292.532 500.204 1890.82 158.193
4597.24 4.03915 4162.66 8.72874 -1120 17 3555.56 309.98 520.169 1556.15 146.885
3447.87 22.5313 9232.48 5.13204 -1120 17 3754.11 879.029 365.706 1312.31 178.751
6892.45 6.08013 6607.58 2.47165 -1120 17 62564.7 2678.58 1086.55 2089.87 0.0228404
10114.8 4.42555 2671.14 9.38071 -1120 17 2880.83 299.684 494.815 1663.12 137.363
10826.2 7.74402 15055.1 3.13226 -1120 17 23543 1624.99 784.233 330.817 32.8562
5487.95 8.57637 11449.5 26.6069 -1120 17 1333.55 297.812 573.642 3047.46 172.873
5288.62 5.9442 3919.33 56.9458 -1120 17 2069.31 296.925 1072.19 3819.18 171.434
4960.77 12.0257 3281.91 2.46088 -1120 17 44996.1 3115.9 878.837 994.557 28.1525
10358.4 8.22978 1820.25 2.3239 -1120 17 69546.5 3824.02 1077.07 1315.16 0.00447146
4831.24 15.4004 5065.49 4.50142 -1120 17 17677.2 1880.89 845.042 536.629 75.0334
10756 6.63499 2281.12 33.4782 -1120 17 1985.36 319.799 817.221 3682.6 153.135
10746.6 8.68915 3218.57 27.0336 -1120 17 1724.25 360.576 694.347 2585.41 139.097
15236.2 13.1376 6263.19 32.3977 -1120 17 2277.14 750.261 1297.39 244.339 25.7245
9407.92 15.6201 14063.9 33.0543 -1120 17 7087.77 1733.58 2806.71 458.869 10.3725
10701.3 5.67072 6359.99 835.319 -1120 17 281.409 119.857 2471.37 446.573 25.5684
12115.1 497.797 13437.9 11.6035 -1120 17 278.949 1957.99 235.089 479.583 22.4371
14639.9 294.786 5207.66 22.8007 -1120 17 393.646 1800.13 449.845 460.813 21.6346
11840.9 9.98108 9560.13 2.8043 -1100 18 15967.1 995.342 453.122 2028.97 356.133
11754.1 2.61297 10322.5 8.60224 -1100 18 6249.63 270.266 594.082 3571.72 292.871
11576.8 2.90206 8725.64 10.0871 -1100 18 4592.57 250.368 565.234 2752.67 273.392
3338.24 3.00474 8314.67 7.05924 -1100 18 4711.52 269.533 484.077 2143.73 222.938
3526.88 3.99231 7599.22 2.75388 -1100 18 65304.1 1786.9 1234.56 3367.98 1.20854
11579.3 6.13088 7838.71 2.16113 -1100 18 70503.1 2564.54 989.592 1556.22 15.0852
4811.84 3.3896 11005.2 8.74169 -1100 18 3286 247.893 470.533 1896.53 196.234
6746.6 3.63862 7388.91 7.35177 -1100 18 3691.73 283.974 459.508 2203.45 176.05
4734.84 22.8571 10182.1 3.93287 -1100 18 6600.57 1172.05 406.775 3512.21 181.854
4606.83 3.48927 4146.36 8.84914 -1100 18 3376.55 265.314 500.375 1489 162.289
6977.71 7.22811 6621.54 2.22687 -1100 18 70491 3037.55 1024.86 1623.68 10.265
3379.43 39.415 9215.92 5.54841 -1100 18 2458.74 910.877 296.353 2202.45 218.097
10121.5 3.55112 2672.87 10.9607 -1100 18 2521.17 231.043 496.203 1897.74 152.632
10828.8 7.28486 15080.3 3.15483 -1100 18 22341.8 1492.33 763.61 358.448 36.5103
10345.6 9.53129 1837.95 2.17083 -1100 18 73196 4057.35 1023.58 1471.25 6.35689
10753.7 4.72735 2377.73 38.1544 -1100 18 2517.31 284.698 976.076 3905.96 160.386
4896.44 31.3147 11900.9 6.22606 -1100 18 2967.6 962.976 378.037 2369.82 155.128
5095.9 23.5304 5030.06 3.17828 -1100 18 24280.2 2738.67 748.376 666.873 83.0178
10676.9 10.0021 3315.57 22.7592 -1100 18 1358.26 340.432 547.897 1555.53 152.482
15240 7.37605 5752.49 91.3752 -1100 18 2166.88 477.025 2149.78 279.305 29.3481
15240 9.93458 5640.61 37.7954 -1100 18 1285.55 458.093 1046.53 333.485 27.4156
8703.61 19.5474 10578.3 189.556 -1100 18 3877.96 1295.45 4475.73 451.801 22.4257
9897.33 78.4295 13741.4 115.484 -1100 18 653.774 1154.54 1414.94 455.152 22.8561
11790.8 10.4934 9575.19 2.64724 -1080 19 16896.5 1055.38 448.425 2144.32 352.722
11766.3 2.56403 10360 8.44868 -1080 19 4771.33 226.44 503.464 3682.28 316.533
11561.9 2.72571 8699.57 9.67298 -1080 19 3979.83 218.532 508.575 2880.87 283.609
3339.92 2.78892 8300.74 7.73213 -1080 19 4036.98 230.835 466.184 2348.36 238.061
3616.03 10.7381 7514.46 3.16206 -1080 19 30720.9 1843.66 811.233 2771.27 113.205
11537.7 14.6406 7794.27 3.55422 -1080 19 8740.47 1042.21 432.878 3547.88 194.601
4814.24 3.32311 11012.7 8.39516 -1080 19 2994.5 230.648 434.999 1690.79 201.898
6734.11 3.56288 7398.57 8.40986 -1080 19 3069.33 251.348 451.104 1972.53 181.534
4742.48 16.211 10249.5 2.24235 -1080 19 49283.8 3248.26 805.478 1415.85 73.8042
6867.35 7.05162 6624.96 2.37744 -1080 19 57450.6 2573.84 977.207 1749.86 16.4838
3553.2 6.15765 9090.8 2.64249 -1080 19 85120.9 2925.87 1332.88 989.967 9.51495
4602.47 3.7024 4151.97 8.89076 -1080 19 3058.05 261.286 472.474 1747.87 169.64
10107 3.58899 2685.82 9.06321 -1080 19 2658.31 238.725 451.471 1861.72 157.959
5263.96 7.2587 3882.45 26.7428 -1080 19 1910.64 322.483 686.278 4492.31 177.497
10812.2 5.94885 15129.3 3.29658 -1080 19 24991.2 1429.76 862.432 326.869 23.28
10680.4 8.04343 2173.49 16.4148 -1080 19 1935.58 351.833 537.184 3301.52 165.545
10494.1 11.5875 1850.96 2.20344 -1080 19 58360 3594.86 908.964 1402.19 22.4098
4722.68 29.2899 5036.5 5.94605 -1080 19 1958.2 744.527 291.163 2838.34 163.046
10525.4 16.1474 3466.91 11.8801 -1080 19 999.887 379.99 316.957 1626.34 162.483
15239.9 7.56535 6292.17 106.204 -1080 19 2526.93 529.353 2538.07 300.299 28.0616
15239.9 12.6735 5578.16 42.3186 -1080 19 1505.9 596.317 1230.41 338.816 25.1237
9872.04 28.603 13679.1 56.6746 -1080 19 594.15 623.698 915.613 521.079 23.7955
9844.92 31.1273 4920 92.21 -1080 19 983.592 839.14 1516.28 426.694 24.6374
11804.5 9.17101 9575.58 2.78442 -1060 20 16620.9 961.309 457.792 2264.75 368.227
11763.4 2.42226 10348.3 7.78669 -1060 20 4960.91 220.738 488.601 3616.21 319.398
11573.4 2.73644 8695.46 9.87169 -1060 20 3370.1 196.959 465.472 2757.08 302.999
3343.53 2.65404 8290.71 7.34676 -1060 20 3919.29 218.959 447.912 1981.89 230.911
11565 4.56607 7970.68 2.30302 -1060 20 85688.8 2352.58 1185.18 2563.84 0.131973
3587.93 4.40865 7570.19 2.50067 -1060 20 67411.1 1987.08 1136 2680.16 2.78598
4810.31 3.15486 11002.1 7.61054 -1060 20 3133.03 228.562 423.137 1428.05 193.26
6737.59 3.15464 7409.96 8.66664 -1060 20 2704.98 209.315 422.294 2100.82 198.451
6984.36 6.18169 6645.88 2.14042 -1060 20 71586.3 2861.96 1003.78 1499.93 1.79955
4782.36 5.36418 10368.3 2.44972 -1060 20 76639.1 2613.09 1192.22 2372.56 0.143341
3453.6 5.00986 9040.75 2.80189 -1060 20 73365.1 2390.26 1335.11 1052.35 0.000982578
4608.82 2.82677 4151.19 9.65548 -1060 20 2724.35 194.769 463.139 1522.81 177.978
10107.8 3.1075 2677.06 10.0887 -1060 20 2295.6 192.748 440.167 1761.05 168.993
5223.68 5.53242 3902.55 31.9082 -1060 20 2995.63 342.315 946.922 4995.3 177.013
10842.4 5.61093 15154.9 3.31988 -1060 20 24673.3 1333.38 854.873 340.247 27.3901
10209.6 5.81377 1971.09 2.82563 -1060 20 54205.7 2383.16 1156.5 1882.32 0.0502023
4708.59 5.28158 4840.14 3.31157 -1060 20 60133.1 2275 1427.39 1589.66 0.358629
10413.9 3.8083 2572.63 4.65392 -1060 20 51870.4 1460.66 1753.65 2469.6 12.5342
15236.2 15.4333 5655.12 27.2445 -1060 20 1608.97 707.593 1001.07 227.473 24.0244
15167.5 8.76662 6517.93 85.3673 -1060 20 753.851 317.567 1250.84 351.081 26.6146
9989.18 66.2949 5981.83 25.2929 -1060 20 166.226 505.333 289.689 275.359 27.3474
10182 28.754 12468.4 14.1433 -1060 20 13367.7 3514.91 2207.77 328.088 10.8128
7850.52 179.049 11096.9 25.1069 -1060 20 735.818 1837.3 635.61 304.17 25.2892
11780.5 8.23894 9583.06 2.6901 -1040 21 16556.3 900.385 444.954 2021.38 372.769
11762.3 2.57187 10379.1 7.38415 -1040 21 4366.85 214.148 439.549 3800.18 332.073
11576.6 2.13291 8664.1 9.22904 -1040 21 3147.82 151.083 430.867 2502.51 306.829
3337.42 2.66376 8303.94 7.83078 -1040 21 3226.67 192.763 410.929 2380.49 258.822
3503.13 3.76938 7633.96 2.63509 -1040 21 60305.6 1629.12 1137.5 3237.79 0.0493313
11580.7 4.35521 7992.66 2.38966 -1040 21 81933.1 2195.67 1202.82 2391.74 0.00146326
4809 3.03269 11010.8 7.73449 -1040 21 2740.59 203.238 394.275 1043.08 203.758
6740.03 3.15738 7408.05 8.08895 -1040 21 2789.99 212.359 409.255 2031.16 203.428
6848.13 10.8852 6677.41 3.73415 -1040 21 23068 1652.38 809.735 2838.11 99.6645
4858.94 5.58576 10371.2 2.32414 -1040 21 85894.7 2882.81 1197.67 1636.18 0.054977
4607.47 2.91168 4156.1 9.41619 -1040 21 2332.27 178 407.527 1756.02 206.582
3459.78 5.16946 9025.55 2.71645 -1040 21 78953.4 2558.47 1342.77 1027.89 0.0184029
10120.8 3.18049 2671.85 8.75549 -1040 21 2362.87 198.996 407.268 1966.54 174.3
10813.1 5.39119 15178.2 3.11245 -1040 21 26490.8 1348.55 839.368 291.945 25.3438
10242.7 5.68014 1966.85 2.74871 -1040 21 55969.2 2365.86 1143.1 1836.66 0.0560361
4872.25 7.3823 4885.97 3.34368 -1040 21 49946.8 2345.17 1227.03 1186.22 27.3282
10427 3.46777 2531.06 4.18326 -1040 21 56874.3 1454.79 1755.51 2591.5 0.110467
15240 11.3124 5759.68 37.4064 -1040 21 1110.01 463.09 960.838 229.881 28.1285
15240 8.25781 6259.26 86.5563 -1040 21 1653.16 455.769 1853.56 257.283 27.4925
8663.71 38.4332 11035.8 58.2865 -1040 21 580.327 719.248 904.496 563.792 25.4346
9104.62 89.4864 5814.95 31.1198 -1040 21 184.889 632.474 350.821 429.469 26.3684
11784.7 7.64694 9591.52 2.67272 -1020 22 18181.4 908.592 466.419 1878.1 364.858
11748.2 2.58647 10387.7 6.30889 -1020 22 4082.06 205.436 382.19 3648.94 346.675
11571 1.94004 8657.49 8.8625 -1020 22 2836.02 126.736 393.547 2503.93 324.423
3338.86 2.73916 8302.11 7.18209 -1020 22 3312.39 198.492 390.281 2358.9 274.223
11607.8 4.11045 8012.36 2.36307 -1020 22 73840 1965.01 1128.45 2308.58 0.211975
3493.6 3.74853 7660.35 2.62047 -1020 22 62807 1651.77 1153.93 2968.6 0.308834
6851.39 4.68061 6785.49 2.58899 -1020 22 67298.7 2131.78 1179.8 2389.62 0.528742
4811.95 3.2855 10996.4 8.24349 -1020 22 2250.79 188.041 356.902 1807.11 240.513
4840.99 5.54007 10369.6 2.20374 -1020 22 88903 2910.22 1155.23 1461.61 0.00170913
6729.4 3.26823 7394.29 7.80313 -1020 22 2616.36 207.923 381.142 2073.56 218.778
3371.58 17.1488 9098.8 5.01446 -1020 22 4856 839.799 403.103 3018.91 200.739
4606.54 2.81322 4153.35 8.26295 -1020 22 2358.15 172.244 374.097 1923.47 218.305
10111.8 3.38157 2678.48 10.1231 -1020 22 1956.52 183.828 392.991 2052.76 195.892
10811.5 4.96222 15191.1 3.01718 -1020 22 28634.6 1339.75 858.434 247.852 19.2928
10233.8 5.65105 2003.93 2.72278 -1020 22 57038.2 2374.77 1142.92 1766.14 0.121881
4711.3 22.66 4951.1 6.04833 -1020 22 2649.91 741.483 340.678 2914.65 176.712
6880.48 5.31185 8044.32 3.22018 -1020 22 67076.5 2411.3 1464.95 1234.66 0.648591
15240 23.5824 6405.52 46.6049 -1020 22 1426.07 836.863 1229.55 291.944 28.1944
15240 11.9918 5646.9 46.1373 -1020 22 1132.08 490.577 1100.58 285.708 26.91
10116.9 26.7848 4800.82 130.039 -1020 22 1467.08 944.599 2225.06 420.633 24.2128
8684.61 15.9454 12277.3 15.9325 -1020 22 7030.05 1863.97 1862.87 541.146 6.76017
11782.9 6.79758 9607.32 2.81837 -1000 23 20060.4 893.068 509.992 1991.66 362.091
3331.56 2.75632 8289.15 7.13491 -1000 23 2923.38 183.685 360.016 2098.12 288.877
11571.2 4.33365 8012.18 2.25283 -1000 23 76624.1 2111.54 1095.92 2212.19 0.108862
3505.71 3.73331 7654.01 2.59063 -1000 23 61093.9 1624.32 1125.64 2643.15 0.00295531
6847.15 4.61653 6785.1 2.51706 -1000 23 63950.6 2052.9 1118.41 2440.42 0.258632
4751.83 5.27307 10407.6 2.22942 -1000 23 80150.5 2628.7 1109.36 1906.51 0.0590355
4807.26 3.07012 10998.8 6.58291 -1000 23 2409.89 186.953 325.293 1300.94 227.267
6733.54 3.20118 7386.92 7.35932 -1000 23 2407.76 193.801 349.66 2003.45 225.182
3454.9 4.29656 8848.36 3.24501 -1000 23 73687.2 1953.4 1503.91 1436.36 11.4395
4610.78 2.6577 4137.06 8.88847 -1000 23 2062.87 149.554 362.387 1576.48 224.587
10828 4.71865 15203 3.08605 -1000 23 24856.4 1149.83 798.179 249.491 30.924
10111.2 3.36927 2658.52 9.36182 -1000 23 1805.35 174.394 358.93 1958.6 197.067
4709.72 23.1967 4981.09 5.43102 -1000 23 2871.81 778.318 329.396 2129.44 180.386
10198.5 5.86889 2005.82 2.62325 -1000 23 58781.2 2505.69 1117.92 1734.42 0.0357686
4953.64 8.4448 11424.7 6.14999 -1000 23 25010.9 1497.6 1218.56 1757.08 91.5145
6840.52 5.05684 8028.63 3.27296 -1000 23 62529.1 2219.72 1438.14 1151.95 0.48096
15239.4 9.74727 6088.83 58.0538 -1000 23 1764.06 540.672 1589.94 222.874 24.614
11756.1 6.12135 9611.03 2.87402 -980 24 19308.6 821.232 505.918 1974.46 366.821
11573.4 1.56835 8635.02 6.39287 -980 24 3051.77 103.246 330.676 2522.39 346.481
3315.36 2.79655 8289.86 6.74119 -980 24 2548.92 169.308 319.068 1963.4 306.572
3493.85 3.54304 7673.36 2.58674 -980 24 57298.3 1492.56 1088.28 2434.77 5.80712e-005
11589.8 4.0257 8043.83 2.33758 -980 24 73396.4 1920.42 1113.19 1855.71 0.0110299
6832.32 4.48127 6806.51 2.48844 -980 24 59877 1930.27 1070 1962.4 0.0644878
4813.32 5.49556 10424.5 2.39355 -980 24 65846.2 2248.72 1054.02 1588.52 16.0961
4815.32 3.05701 11002.4 5.36676 -980 24 2561.3 190.918 289.865 1275.36 242.866
6732.52 3.6746 7402.86 6.87519 -980 24 2085.41 197.204 306.762 1925.88 237.563
3399.38 4.03994 8803.29 2.97915 -980 24 78343 1991.06 1467.31 1269.79 0.0294608
4610.28 3.0181 4159.18 7.71152 -980 24 1748.91 150.416 301.68 1474.62 232.645
10424.9 26.4289 2618.52 6.58309 -980 24 4047.38 971.453 439.237 2570.48 197.421
10837.1 4.59468 15240 3.06428 -980 24 25987.6 1157.68 814.27 207.898 28.8029
10149.6 5.48039 2021.37 2.65156 -980 24 53484.8 2232.37 1077.73 1616.45 7.74649e-005
4670.39 4.16388 4615.71 3.44981 -980 24 62347.4 1830.02 1515.67 1687.05 0.0730558
6803.9 5.1771 8018.47 3.11793 -980 24 62690.5 2281.31 1373.11 1085.86 0.111413
15240 14.9222 5908.45 49.6548 -980 24 671.044 432.355 877.795 251.464 27.2653
11768.1 5.33815 9639.99 3.04592 -960 25 23384.1 837.139 583.151 1881.87 358.124
11568.6 2.21412 8645.56 5.71069 -960 25 2547.39 131.657 275.354 2554.94 370.217
3514.94 3.78926 7678.6 2.25924 -960 25 62134.6 1662.71 989.209 1579.42 0.00805605
3314.63 2.83503 8290.03 5.65759 -960 25 2248.39 155.644 261.151 2107.37 335.969
11578.7 3.41658 8181.1 2.46127 -960 25 85907.4 1763.07 1268.85 2394.28 0.00330381
4824.52 3.96147 10574.7 2.55948 -960 25 78048.3 1946.54 1256.99 2481.59 0.279836
6827.43 4.14842 6837.97 2.54085 -960 25 57608.8 1752.69 1071.7 1582.28 0.0397769
4805.9 3.89502 10993.1 5.49891 -960 25 2033.87 196.48 251.654 2323.5 283.076
6721.67 4.06952 7389.06 6.093 -960 25 1865.02 196.055 261.139 2336.36 262.854
3391.06 3.85702 8792.08 2.89212 -960 25 76031.5 1871.99 1402.88 1264.42 0.0927635
4613.52 4.38009 4147.51 7.40862 -960 25 1647.6 197.845 284.977 1493 231.929
10102.6 3.93143 2670.93 7.8938 -960 25 1618.7 181.175 296.211 1800.08 223.878
10828.8 4.41392 15239.9 2.91031 -960 25 23812.6 1044.25 731.98 213.68 38.2927
10205.4 4.5554 2154.49 2.91639 -960 25 61340.6 1986.1 1270.26 2062.92 0.0661097
4699.9 4.79077 3595.53 2.81114 -960 25 57309.4 2019.48 1183.26 1137.28 0.0200549
4887.59 4.18177 11381 3.17773 -960 25 77962.8 2056.03 1561.58 1257.89 0.030201
4705.75 4.40418 4685.38 3.3 -960 25 56891.1 1838.46 1380.13 1170.97 1.15446
15239.9 16.1203 5803.6 39.335 -960 25 1661.95 729.891 1234.37 224.886 25.7797
15158.8 8.71161 6515.88 128.066 -960 25 538.834 263.2 1302.57 282.126 26.901
8908.99 34.0998 10086.8 71.4266 -960 25 3802.29 1768.35 2648.75 364.73 23.089
8591.91 46.3089 11361.3 43.875 -960 25 1093.79 1149.14 1115.26 403.583 20.8177
10078.2 18.7814 5938.25 116.705 -960 25 217.542 282.784 802.152 430.326 24.7697
9899.41 39.6193 12668.4 38.9602 -960 25 1880.26 1411.81 1398.52 424.501 18.958
11763.5 4.782 9631.7 3.23304 -940 26 24020.2 789.052 612.933 1810.82 367.566
11587.6 3.50212 8153.18 2.3503 -940 26 90089.1 1850.87 1240.67 2435.53 0.000698673
3329.22 3.43376 8276.87 5.12865 -940 26 2324.09 184.827 247.153 2073.51 348.4
3494.41 9.95698 7607.57 4.36791 -940 26 5333.73 598.586 360.703 7183.9 287.856
4857.9 4.23907 10546.2 2.42675 -940 26 77025.6 2071.95 1184.26 2109.9 0.00072735
6821.02 3.47282 6965.51 2.95955 -940 26 61039.6 1509.99 1286.12 2213.93 0.0100464
4807.6 3.80081 11004.6 4.78641 -940 26 1796.08 178.909 212.892 2131.32 284.036
6728.16 4.02136 7398.69 5.8149 -940 26 1739.36 186.248 243.284 2214.31 264.023
4608.75 3.64989 4137.56 6.68688 -940 26 1619.25 168.222 262.239 1618.83 239.577
10339.4 24.6442 2642.21 6.13926 -940 26 3101.93 793.745 356.304 2378.24 224.521
10194.3 4.40668 2151.51 2.89574 -940 26 58529.3 1877.21 1232.04 2045.7 0.00265564
10842 4.57376 15240 2.92064 -940 26 21621.6 1020.23 697.801 263.765 39.634
4680.51 19.9502 4894.89 6.08079 -940 26 1821.91 550.885 270.87 2699.04 207.021
15239.4 12.5119 5711.93 63.4794 -940 26 1026.99 488.518 1274.16 233.341 24.4045
11747.9 4.47913 9636.44 3.46771 -920 27 22289.8 724.119 614.254 1643.9 381.656
11560.7 3.72508 8656.25 4.45414 -920 27 2205.05 184.956 210.833 2501.78 403.26
3498.37 3.55708 7684.41 2.15437 -920 27 60509.3 1540.03 930.476 1508.28 7.51218e-005
11573.2 3.40086 8182.85 2.34761 -920 27 87176.3 1767.87 1218.95 2284.24 0.00481134
4830.2 3.7419 10579.3 2.52184 -920 27 71927.8 1766 1188.99 1802.09 0.130761
6820.47 3.62164 6960.84 2.77471 -920 27 61431.8 1579.4 1209.11 2223.82 0.103033
4594.14 5.05112 4146.68 5.16771 -920 27 1531.74 208.569 212.038 1506.89 244.389
10099.3 4.91105 2659.57 5.68767 -920 27 1380.44 192.51 214.154 1782.03 243.049
10178.1 4.28688 2165.55 2.81376 -920 27 53677.4 1745.67 1145.25 1713.88 0.334042
10832.3 4.68937 15239.9 2.90837 -920 27 19056.8 963.693 646.86 279.434 44.9021
4685.64 4.60384 4655.49 3.07095 -920 27 60009.3 1985.83 1323.33 945.165 0.0202506
15162.3 13.3746 5826.13 56.5888 -920 27 962.975 498.63 1172.58 223.031 23.2647
11745.7 4.05465 9649.42 3.87775 -900 28 24238.3 713.437 693.27 1540.84 370.386
11550.6 4.60808 8645.01 4.15554 -900 28 2302.69 219.275 203.828 3144.74 420.584
3484.02 9.32394 7653.72 4.30488 -900 28 5520.48 571.548 355.667 6091.3 323.594
4828.73 3.5681 10682.5 2.7586 -900 28 74340.3 1633.57 1284.23 2354.15 15.4772
6792.15 3.39324 6998.05 2.75637 -900 28 63059.1 1499.6 1217.22 1979.47 0.00173008
6820.4 2.71243 7072.05 3.76699 -900 28 106162 1547.62 2140.9 2180.19 2.53911
10256.3 25.5543 2648.67 4.26746 -900 28 2243.88 668.554 227.935 2844.49 251.422
10200.1 4.16865 2177.09 2.77055 -900 28 54746.7 1717.18 1139.64 1793.07 0.000237999
4587.02 7.41676 4147.44 4.32792 -900 28 1181.01 232.732 157.108 1620.37 253.506
10818.3 4.40631 15238.8 2.86554 -900 28 19417.3 944.516 652.421 238.653 36.8317
15216.2 10.2723 5779.46 86.0141 -900 28 536.628 298.178 1058.99 213.483 26.5783
12030.8 27.0981 12550.8 22.4742 -900 28 6344.36 2180.25 1945.56 488.601 15.2963
8920.88 3.37127 10940.3 5188.48 -900 28 804.381 133.562 10054.4 433.771 29.7344
8290.43 14.4723 11757.7 529.761 -900 28 256.618 252.726 1833.77 339.907 28.0188
15203 23.0224 6686.92 71.139 -900 28 369.77 420.71 796.134 288.515 26.23
11747.8 3.79851 9662.25 4.06649 -880 29 25755.5 707.158 738.913 1841.45 365.489
11549.4 4.52545 8651.23 4.42445 -880 29 1945.06 194.679 191.543 3368.41 437.148
11580.3 2.67179 8349.26 2.45096 -880 29 98710.5 1476.54 1354.22 2717.03 0.244561
3457.9 2.58916 8014.1 2.72424 -880 29 93623.3 1393.34 1466.2 2945.3 0.229231
4836.29 3.09284 10717.5 2.70175 -880 29 78422.3 1513.45 1323.7 2446.59 2.77054
6787.24 3.31342 6990.88 2.73334 -880 29 59145.4 1417.86 1168.75 1952.33 0.012748
10235.4 3.28151 2397.24 5.56475 -880 29 81850.2 1499.37 2290.26 2229.72 43.7603
4691.63 3.21754 3893.22 4.58215 -880 29 80312.5 1530.2 2098.49 1523.26 19.2286
4665.69 5.2474 4487.92 5.19757 -880 29 28155 1198.26 1190.08 1502.55 73.5131
10842.3 4.66615 15239.4 2.74445 -880 29 18906.7 966.351 615.544 274.217 40.6797
11745.6 3.10835 9721.55 5.33493 -860 30 38115 769.868 1091.07 2357.4 325.102
11546.5 6.02896 8646.77 4.21131 -860 30 1998.19 239.657 187.235 4192.7 442.487
3447.31 2.58029 7970.31 2.57698 -860 30 84732.2 1321.23 1319.53 3038.52 0.0258662
11580.9 2.57901 8402.67 2.48904 -860 30 103257 1458.31 1407.28 2754.64 0.01885
4838.64 3.01862 10733.5 2.62664 -860 30 80954.4 1511.31 1314.5 2239.87 0.0674993
6806.53 2.86153 7147.03 2.98991 -860 30 73853.7 1368.19 1429.78 2426.46 0.00050623
10215.6 2.67724 2441.01 4.17233 -860 30 101217 1492.53 2314.14 2214.49 2.21198
4685.2 2.74802 3937.63 4.30627 -860 30 91716.4 1463.04 2291.33 1786.31 0.494973
10821.2 4.44855 15239.6 2.61229 -860 30 18263.4 914.281 578.423 291.34 40.5512
8629.37 16.123 10440 106.017 -860 30 199.777 240.514 720.756 539.205 26.1825
7206.83 157.878 10662.2 21.4527 -860 30 476.918 1400.92 467.395 457.158 24.1849
15239.2 19.1894 5825.58 56.1179 -860 30 626.598 513.012 956.266 348.765 21.6408
8501.75 117.248 14470.3 12.9955 -860 30 210.806 815.167 219.669 595.233 21.934
1679.73 23.5095 7690.74 40.5888 -860 30 3635.46 1496.4 2061.37 658.407 16.2011
9479.9 313.494 13582.4 8.12137 -860 30 209.224 1373.27 148.422 591.283 20.3679
7673.32 111.453 12773.2 10.5373 -860 30 241.107 887.716 207.725 618.067 18.2745
13680.2 707.154 11370 8.69696 -860 30 292.704 2417.72 192.598 410.027 21.5795
11739.9 2.80046 9741.77 5.67346 -840 31 44528.7 780.946 1237.47 2343.12 308.634
11608.9 2.25425 8450.23 2.87158 -840 31 144000 1505.46 1918.8 3515.13 0.0130655
3431.35 2.47089 7964.66 2.4709 -840 31 76128.5 1198.83 1198.83 2818.39 0.000510232
4818.33 2.88007 10739.8 2.56773 -840 31 76723.7 1403.42 1250.72 2102.8 0.0814968
6803.99 2.70501 7163.49 3.02004 -840 31 70032.1 1259.01 1406.21 2122.87 0.0142614
10162.2 2.99993 2411.03 3.20847 -840 31 63148.3 1324.12 1416.18 2100.99 0.628608
4685.5 2.89981 3891.93 3.84731 -840 31 69783.8 1347.67 1789.42 1775.72 0.00109251
4623.57 3.34949 4469.44 3.55926 -840 31 50336.7 1320.93 1403.82 1230.19 0.258205
10819.7 4.399 15239.5 2.56566 -840 31 17032.6 875.265 549.251 352.738 40.3019
15240 56.4704 6047.64 57.0129 -840 31 319.129 654.983 658.405 264.124 25.7834
15240 19.6074 5716.2 58.2753 -840 31 1130.91 706.06 1321.38 248.294 21.077
9887.73 18.0295 6765.73 42.1968 -840 31 8628.63 2039.41 3422.79 486.118 12.718
10178.7 97.7858 13444.2 32.9104 -840 31 160.255 640.391 348.658 443.369 22.5462
8722.24 39.1605 15097.3 84.477 -840 31 148.145 372.716 572.167 301.829 22.0379
6929.68 48.0487 12781.5 76.7053 -840 31 145.996 417.072 540.377 456.116 21.8224
11735 2.19396 9804.99 4.89722 -820 32 79663.6 923.988 1639.12 2282.2 200.248
11592.9 2.16691 8468.25 2.71806 -820 32 137893 1415.8 1776.91 3364.49 0.0446619
3439.49 2.33764 7993.34 2.46668 -820 32 81261.8 1171.66 1236.64 2769.04 0.00303493
4816.05 2.8126 10732.6 2.5587 -820 32 77201.4 1374.95 1250.38 1928.48 0.00133819
6795.96 2.59377 7155.16 2.90819 -820 32 70491.2 1210.95 1358.36 2139.95 0.0269542
10173.1 2.55391 2472.57 3.66233 -820 32 82780.9 1292.01 1853.86 2522.71 0.222508
4666.08 2.60887 3978.46 4.14816 -820 32 85099.1 1338.87 2131.17 1765.51 0.00595331
10822.7 4.33183 15238.9 2.58554 -820 32 15686.5 831.178 531.024 351.054 39.3406
7200.53 80.8085 9341.33 32.0099 -820 32 278.77 727.374 436.035 500.409 27.9727
15240 38.6793 6297.38 78.376 -820 32 407.959 606.725 892.298 329.645 24.859
9950.88 17.0024 4840.9 29.9883 -820 32 6700.55 1735.5 2483.44 518.342 12.4036
15240 59.8078 6750.67 66.1122 -820 32 230.973 573.108 605.186 328.717 25.8211
5970.31 181.381 13323 8.10774 -820 32 361.355 1328.64 203.391 593.839 22.7615
8622.75 54.6661 10980.1 24.8287 -820 32 3069.99 2207.06 1405.26 347.702 17.1451
11736.5 1.24988 10214.8 3.97226 -800 33 274522 1151.18 3662.17 2595.81 0.32312
11604.4 2.1343 8494.03 2.58641 -800 33 136034 1384.84 1679.02 3518.15 0.10495
3424.32 2.01247 8067.25 2.85473 -800 33 111391 1180.91 1677.01 2786.51 0.0726994
4820.18 2.6234 10786 2.70806 -800 33 88046.3 1369.57 1413.92 2418.11 4.31409e-005
6801.73 2.49304 7151.3 2.91777 -800 33 76019.8 1208.74 1415.52 2514.41 0.00941505
10157.9 2.41675 2458.09 3.40108 -800 33 79967.1 1201.77 1693.16 2559.47 0.00149285
4659.7 2.71883 3937.76 3.48702 -800 33 61630.4 1186.77 1523.42 1694.2 0.0276664
10826 4.35437 15239.3 2.50577 -800 33 15080.6 815.584 504.731 289.454 40.6801
9053.92 88.0628 8903.8 68.7739 -800 33 364.822 854.502 749.514 454.483 30.438
6360.08 79.7987 10629.2 35.0687 -800 33 370.624 816.595 521.289 431.231 30.6048
7920.06 137.596 6264.67 27.3912 -800 33 235.62 894.526 368.515 554.558 26.573
15180.7 4.67988 5466.27 29.884 -800 33 243.268 81.4189 397.866 315.783 25.6553
11730.4 1.25602 10155.4 4.24702 -780 34 244667 1084.15 3458.13 2749.1 16.7616
11597.3 2.09731 8499.48 2.6346 -780 34 134044 1350.9 1698.1 3380.4 0.00631791
3416.56 1.98327 8071.75 2.81192 -780 34 108791 1150 1632.44 2848.58 0.0539773
4822.82 2.29101 10822.4 2.96946 -780 34 100333 1276.42 1655.76 2188.91 0.004192
6799.19 2.4054 7144.73 2.92865 -780 34 76552.6 1170.17 1425.83 2466.17 3.30146e-005
10173.8 2.48864 2453.79 3.26311 -780 34 85666.4 1281.21 1681.35 2505.89 0.000161325
4681.15 2.91868 3968.94 3.32786 -780 34 68519.9 1344.07 1533.14 1362.07 0.00747389
10818.5 4.17677 15239.9 2.50048 -780 34 14710.8 784.711 499.491 248.901 37.3442
8280.03 176.54 7925.5 20.6004 -780 34 443.818 1341.24 415.507 524.037 31.5228
15240 108.646 6004.3 101.546 -780 34 278.721 868.445 838.186 286.897 25.6209
15240 79.3062 5753.5 93.4427 -780 34 282.815 740.346 807.616 394.442 25.6972
15240 51.4685 6502.39 124.887 -780 34 267.881 574.555 922.627 272.706 24.8185
11732.5 1.10974 10440 4.86477 -760 35 288379 1038.4 4098.78 2792.28 25.2337
11604.5 2.00611 8496.73 2.47427 -760 35 130574 1274.99 1573.6 3576.12 0.0421423
3403.01 1.91557 8110.07 2.75128 -760 35 106771 1100.16 1582.32 3096.17 0.0242545
4813.05 2.41808 10808.1 2.5143 -760 35 80643.1 1207.53 1255.8 2126.44 0.0012494
6779.18 2.31533 7162.61 2.94862 -760 35 79838.7 1150.17 1466.17 2084.81 0.000777305
10170.3 2.45526 2487.4 3.08464 -760 35 82519.7 1240.39 1559.55 2847.47 0.0190694
4665.52 2.42063 4015.11 3.84108 -760 35 80079.9 1203.59 1910.19 1525.87 0.49702
10823.9 4.5907 15239.3 2.44626 -760 35 12009.1 743.874 434.747 335.918 48.7338
11726.2 1.16893 10438.3 4.61801 -740 36 238330 991.749 3523.06 2903.85 29.2964
11598.9 1.92492 8514.68 2.47 -740 36 125676 1199.96 1541.14 3733.5 0.00621443
3388.03 1.89216 8137.51 2.66816 -740 36 105460 1079.93 1524.96 3047.05 0.00855016
4824.57 2.17018 10852.2 2.80043 -740 36 96148.1 1183.23 1528.3 2022.49 0.000335782
6774.74 2.35575 7184.58 2.72655 -740 36 69964.4 1095.21 1268.48 2346.9 0.00548705
10146.6 2.29767 2521.92 3.18517 -740 36 80029.7 1142.73 1586.04 2437.14 0.00175913
4654.87 2.32164 4052.11 3.63937 -740 36 77271.1 1134.53 1781.16 1579.1 0.00596234
10823.9 4.54835 15239.5 2.47839 -740 36 11937 752.311 443.43 414.183 39.8366
2419.29 22.3434 6698.01 44.5088 -740 36 1815.37 995.127 1485.31 444.226 18.6842
9439.15 35.1867 6327.77 83.8526 -740 36 410.305 586.637 944.691 358.844 23.0221
15240 70.699 5638.94 80.6855 -740 36 188.777 565.05 606.661 276.54 26.0458
6720.04 124.196 10801.7 32.9501 -740 36 1011.41 1803.44 882.517 458.294 24.2135
10035.5 5.40743 12707.7 258.253 -740 36 162.358 68.0569 1039.66 523.292 25.1351
15240 46.821 6221.52 72.0853 -740 36 221.531 492.807 624.358 344.403 25.2083
11738.7 1.36192 10313.7 3.74716 -720 37 161244 940.693 2358.4 2764.49 42.8325
11589.3 1.84022 8519.5 2.38753 -720 37 126034 1148.56 1491.68 3881.4 0.00076861
3393.73 1.79654 8131.29 2.63184 -720 37 105758 1026.5 1506.27 3392.28 0.0105974
4820.22 2.08126 10862.9 2.61185 -720 37 93604.7 1119.33 1406.04 2120.59 3.71861e-006
6782.25 2.17245 7200.46 2.78736 -720 37 73556.4 1035.24 1329.85 2190.7 0.0183108
10151.8 2.26658 2523.01 2.98078 -720 37 75370.4 1093.68 1439.95 2392.38 0.017234
4646.24 2.17872 4076.73 3.81021 -720 37 76997.6 1062.42 1861.67 1485.45 7.06854e-005
10820.7 4.5574 15238 2.57047 -720 37 11210.7 732.255 444.814 442.804 38.6269
7817.87 93.7166 6619.64 19.9049 -720 37 1413.12 1854.18 780.682 479.557 23.5209
9582.12 38.6063 15239.7 22.1975 -720 37 2219.57 1491.76 1080.23 322.781 20.1614
8772.23 21.0966 11410.5 24.9964 -720 37 5925.69 1894.4 2108.44 584.826 11.8546
8005.99 4.84078 10439.9 1941.88 -720 37 248.154 86.0163 3445.17 331.72 28.6534
15240 46.8788 6083.38 64.8806 -720 37 199.806 471.08 563.75 310.459 24.4335
14856.8 179.112 5220.12 28.7817 -720 37 206.876 984.58 362.808 292.507 23.9927
12964 13.1635 12859.7 161.752 -720 37 139.012 172.178 772.964 415.57 22.9147
11586.3 1.73794 8547.33 2.22798 -700 38 118817 1052.71 1351.11 3769.88 0.000295397
11766.7 1.63473 10229.5 2.97153 -700 38 115235 946.112 1634.23 2975.66 43.7254
3393.27 1.79425 8129.75 2.5243 -700 38 96195.7 977.436 1377.5 3136.46 0.000120363
4818.88 2.0035 10867.1 2.61705 -700 38 88926 1049.86 1373.07 2173.13 0.00117957
6780.09 2.06902 7204.42 2.72341 -700 38 72030.1 975.306 1285.66 2264.27 0.0027917
10144 2.15889 2526.58 2.84156 -700 38 73179.3 1026.1 1352.36 2472.14 0.00350334
4649.55 2.34542 3990.91 3.04264 -700 38 59210.8 1002.59 1302.36 1822.67 0.000746241
10823.8 4.57448 15240 2.546 -700 38 10459.8 713.254 426.563 394.888 36.4576
11595.4 1.74629 8533.29 2.28564 -680 39 115080 1040.88 1364.05 3903.62 0.0570496
11758 1.64272 10209.1 2.8174 -680 39 108640 929.305 1539.58 3192.93 32.6537
3378.2 1.73096 8160.23 2.47391 -680 39 97535.1 949.305 1359.3 3174.93 0.000542043
4817.87 1.94153 10888 2.56143 -680 39 86682.2 1004.17 1326.62 2529.06 0.0159421
6779.23 2.02913 7208.11 2.69549 -680 39 71519.2 952.952 1267.9 2292.93 9.06875e-005
10138.9 2.08387 2526.37 2.83205 -680 39 72606.4 986.3 1342.5 2758.7 0.00559739
4646.45 2.31699 4023.25 3.08878 -680 39 59535.7 992.966 1325.55 1710.78 0.0806446
10827.1 4.65474 15240 2.58573 -680 39 9922.17 703.361 420.827 390.554 36.9664
15172.5 3.75128 5679.8 114.654 -680 39 357.454 82.7608 1030.78 345.046 23.7963
11583 1.61553 8559.48 2.1838 -660 40 113394 955.345 1293.49 3981.79 0.0252262
11767.7 1.58106 10280.5 2.71034 -660 40 107990 890.501 1472.84 3283.48 37.0027
3374.03 1.60743 8190.77 2.40819 -660 40 98653.5 886.12 1330.65 3471.91 0.00142193
4811.99 1.79391 10907.7 2.48444 -660 40 90693.6 948.693 1316.19 2755.13 0.000585912
6757.71 2.05112 7244.19 2.52559 -660 40 67832.5 931.102 1143.76 2356.26 6.45854
10147 2.00547 2550.81 2.73579 -660 40 73188.5 952.758 1301.9 2539.55 0.0100688
4635.64 1.92109 4115.57 3.35723 -660 40 70975.6 898.353 1574.2 1964.95 0.0188256
10818.3 4.70102 15240 2.71106 -660 40 8907.17 674.544 416.94 352.87 35.23
8400.01 258.64 7491.62 58.588 -660 40 461.79 1712.6 790.477 543.713 27.9625
15240 63.2094 5339.19 23.0494 -660 40 284.228 676.971 378.711 320.999 22.655
7954.53 18.0942 10021.5 60.0753 -660 40 4873.65 1489.91 3014.47 487.629 15.0995
9710.32 62.0024 6350.42 39.2938 -660 40 323.084 721.747 560.22 451.826 21.7504
12862 29.8986 7236 30.0037 -660 40 4587 2049.1 2053.41 425.834 12.4481
8420.62 18.0898 4219.4 12.9692 -660 40 7815.67 2326.59 1787.6 488.055 3.77978
11587.4 1.54144 8552.56 2.07626 -640 41 114168 914.334 1233.74 4317.08 0.030815
11764.9 1.58423 10302 2.78166 -640 41 89226.2 789.421 1292.66 3224.21 83.3006
3359.81 1.58358 8199.59 2.4077 -640 41 87561.9 805.05 1198.78 3676.84 31.4567
4804.5 1.67493 10933 2.28963 -640 41 89893.4 881.339 1207.17 2678.63 0.0086641
6760.14 1.97917 7259.85 2.70871 -640 41 59165.3 807.624 1073.7 2299.45 46.8013
10135 1.85256 2575.92 2.60622 -640 41 73405 880.869 1241.83 2513.29 0.0124064
4631.97 1.8267 4108.23 3.18534 -640 41 68729.6 840.095 1469.47 2136.27 0.0239229
10815.1 4.97356 15239.5 2.47565 -640 41 7427.96 631.678 344.909 346.466 41.9314
8040.71 105.243 7889.88 26.983 -640 41 340.215 876.606 416.369 431.217 34.8226
11586.6 1.5055 8577.2 2.07306 -620 42 110694 879.044 1212.87 3736.7 0.0249829
11762.8 1.5257 10325.1 2.62781 -620 42 89177.4 765.232 1242.98 3495.72 75.2841
3358.08 1.51061 8218.64 2.32119 -620 42 90585.8 786.404 1191.86 3588.4 22.262
4801.6 1.65273 10936.7 2.22775 -620 42 85119.5 841.978 1133.07 2839.85 6.26558
6751.49 1.90445 7271.38 2.48659 -620 42 60625.4 799.365 1027.78 2355.15 30.6333
10132.6 1.7309 2626.1 2.84152 -620 42 79826.9 858.076 1412.6 2455.38 0.0137649
4631.45 1.7602 4128.49 3.13644 -620 42 68564.1 808.233 1445.08 2046.08 0.0284612
10825 5.21808 15238.5 2.63625 -620 42 6784.15 631.57 350.304 382.02 39.061
11571.9 1.4862 8594.91 2.03439 -600 43 104016 828.582 1123.36 3889.2 24.9854
11758.8 1.45788 10348.5 2.63904 -600 43 87857.1 725.273 1228.74 3348.53 82.6027
3355.57 1.46971 8214.51 2.21614 -600 43 87913.8 750.417 1112.84 3923.67 30.6928
4809.69 1.53916 10927.2 2.20707 -600 43 90759.8 813.193 1169.07 2857.41 0.00304907
6753.75 1.831 7278.15 2.48235 -600 43 59426.6 758.533 1008.38 2512.44 36.4092
10127.8 1.64321 2656.78 2.77092 -600 43 80476.6 817.546 1383.03 2517.47 0.00446227
4627.61 1.67849 4148.74 3.11965 -600 43 69044 773.065 1442.47 2076.84 1.8479e-005
10811.3 4.25933 15240 3.56969 -600 43 4623.16 425.379 367.232 1248.16 53.9344
15240 56.7568 5584.93 24.2195 -600 43 1285.53 1353.47 837.415 385.054 23.5878
15239.5 28.3595 5813.26 42.1926 -600 43 1166.93 878.228 1100.39 270.167 23.1862
7920 93.2785 9369.14 52.9668 -600 43 417.231 961.941 710.991 439.505 27.9548
12246.9 20.6936 12840.1 186.366 -600 43 604.562 524.997 1753.05 462.759 22.282
11571 1.35935 8629.38 2.25624 -580 44 101199 732.059 1163.12 3925.82 74.1874
11762.8 1.41906 10348.5 2.49537 -580 44 81248.7 674.6 1109.39 3396.13 99.7733
3361.39 1.29629 8234.89 2.90094 -580 44 84575.4 632.444 1278.92 3275.02 100.32
4806.39 1.54666 10947.4 2.10653 -580 44 78435.9 742.305 996.734 2988.39 35.7747
6754.92 1.77117 7302.14 2.55149 -580 44 54707.7 695.419 969.468 2723.19 54.9153
10121.4 1.70357 2653.26 2.87285 -580 44 64772.8 739.883 1203.32 2317.33 35.4814
4622.08 1.64991 4120.11 2.87062 -580 44 64466.1 733.83 1282 2281.36 0.00802645
10807.6 4.68362 15239.9 3.47757 -580 44 4385.53 455.771 354.758 911.126 45.3618
8946.37 41.254 15040.7 32.293 -580 44 241.563 493.069 427.886 414.424 22.3818
15240 50.1231 5494.43 47.7134 -580 44 206.236 495.796 482.335 270.478 24.7051
8958.72 324.892 11576.6 18.4305 -580 44 1203.56 3282.01 692.97 460.647 22.3711
13440.1 119.389 9695.84 13.2538 -580 44 308.895 969.348 269.493 599.716 24.7051
11974.6 18.0853 13438.8 90.8945 -580 44 214.105 280.946 719.996 497.866 21.7148
9681.54 17.9595 6719.99 408.14 -580 44 3004.41 1088.7 5869.88 448.036 21.6327
15114.5 110.809 5404.56 32.9777 -580 44 661.817 1411.92 730.477 456.123 21.6298
10115.5 34.2027 13273.9 111.953 -580 44 167.253 364.342 701.927 505.685 22.688
5747.39 24.747 13045.7 139.215 -580 44 164.494 295.511 778.058 408.571 22.9541
11573.3 1.35306 8622.37 2.19001 -560 45 100084 724.681 1126.6 4131.71 74.4632
11762.9 1.38681 10353.2 2.43158 -560 45 80167.2 655.986 1078.98 3239.85 99.2143
3357.2 1.24194 8233.38 2.91544 -560 45 86025.4 611.184 1286.09 3656.16 107.164
4805.98 1.45726 10955.3 2.36692 -560 45 77148.4 684.632 1067.91 2961.74 64.5
6758.58 1.76386 7290.5 2.52128 -560 45 51403.9 669.831 926.597 2654.46 57.8877
10124.4 1.62613 2645.12 2.72141 -560 45 67201.1 722.912 1175.79 2415.57 30.7449
4617.39 1.53416 4135.45 2.99747 -560 45 69409.2 707.706 1389.46 1991.68 0.00288691
10796.2 5.44148 15239.9 2.84187 -560 45 5598.3 592.891 339.958 302.534 38.4915
8040.6 53.7135 7642.79 88.7511 -560 45 421.354 705.157 921.834 386.275 30.5504
11574.4 1.29251 8631.5 2.14712 -540 46 93983.2 665.859 1052.55 3606.61 98.5038
11767 1.29872 10375.8 2.42542 -540 46 81478.1 619.371 1075.46 3287.48 110.31
3357 1.20888 8242.42 2.68528 -540 46 80463.9 573.57 1152 3404.73 119.237
4810.21 1.38947 10973.4 2.25803 -540 46 76018.5 646.867 1009.04 2935.04 72.9894
10123.4 1.53512 2643.59 2.86492 -540 46 63011.3 648.354 1133.94 2189.72 66.6578
6752.51 1.57807 7344.6 2.91096 -540 46 52030.2 598.886 1025.2 2486.87 81.6069
4607.3 1.55868 4126.9 2.95407 -540 46 55196.9 620.785 1113.94 1938.07 49.6416
10820.4 4.70922 15240 4.19346 -540 46 3777.92 421.295 383.2 950.01 47.7351
9373.24 29.7582 11547.7 14.4604 -540 46 8802.03 2879.75 1803.95 419.43 11.4387
15096.3 21.6399 5367.65 25.2643 -540 46 3604.11 1450.3 1596.19 308.556 14.2661
14302.7 25.1238 6783.43 47.468 -540 46 299.032 410.077 593.448 308.512 22.6589
9627.64 58.2881 6738.95 24.1704 -540 46 3848.29 2584.44 1561.63 451.959 16.4302
11572.6 1.24031 8627.86 2.05209 -520 47 94299.1 641.067 1012.52 3825.22 100.505
11763.2 1.25151 10378.4 2.32108 -520 47 80793.9 593.913 1025.88 3229.15 118.753
3350.29 1.20323 8244.1 2.43485 -520 47 81095.8 576.443 1083.43 3596.9 102.482
4809.12 1.36893 10965.8 2.22111 -520 47 72108.5 617.526 958.052 2869.63 85.6978
10123.4 1.51852 2648.08 2.77352 -520 47 59811.3 622.929 1066.96 2163.56 72.9278
6749.05 1.54377 7350.96 2.80531 -520 47 53176.1 594.712 1010.75 2692.13 76.8829
4613.07 1.52875 4136.03 3.01616 -520 47 51945.5 586.649 1080.13 2088.83 62.5437
10814.8 4.87018 15240 4.00382 -520 47 3687.93 430.111 365.959 952.426 45.256
15240 34.135 5365.01 40.4877 -520 47 631.096 700.623 771.296 285.771 25.6284
7739.96 219.933 10966.7 4.21039 -520 47 254.335 1167.35 69.3462 401.34 28.1139
7080.11 145.265 9437.58 22.0848 -520 47 1438.63 2310.43 827.464 482.898 25.2019
9119.89 190.167 9853.43 13.4104 -520 47 217.629 1003.47 218.355 545.799 27.9255
11572.5 1.16752 8632.13 1.95349 -500 48 94511.3 604.898 967.701 3809.57 105.987
11763.2 1.15938 10381.9 2.16681 -500 48 80917.9 552.37 966.994 3619.51 122.399
3350.71 1.13995 8251.81 2.3113 -500 48 77380.6 532.473 1003.31 3600.55 114.827
4808.17 1.27351 10971.9 2.08928 -500 48 72836.1 578.201 908.806 3090.29 91.6696
10123.3 1.44667 2654.47 2.65248 -500 48 57456.5 581.039 999.505 2112.99 79.9329
6750.12 1.45258 7355.32 2.75591 -500 48 51146.7 547.411 964.139 2754.35 88.805
4610.02 1.44549 4135.58 2.93823 -500 48 50452.8 544.384 1024.25 2098.07 75.7174
10814.4 4.63242 15240 4.62082 -500 48 3302.54 390.268 389.47 1076.64 45.0187
6360 164.062 10698.4 24.1339 -500 48 562.539 1481.17 524.678 478.8 29.3004
11570.7 1.10195 8622.79 2.01119 -480 49 90052.7 554.54 953.019 3438.52 131.116
11763 1.13099 10393.2 2.03118 -480 49 78340.5 529.859 897.853 3638.75 127.585
3348.09 1.09916 8257.29 2.18497 -480 49 74617.2 505.019 941.355 3868.96 112.597
4809.04 1.22565 10977.8 1.98811 -480 49 72828.9 557.823 871.43 3039.23 89.5045
10123 1.3977 2647.86 2.54733 -480 49 55412.3 551.368 945.806 2138.08 82.8181
6745.62 1.39529 7363.29 2.54757 -480 49 50494.4 524.173 899.758 2686.82 86.0535
4610.58 1.37617 4145.75 2.59206 -480 49 51044.1 521.551 923.445 2263.55 80.0818
10812.3 5.06821 15240 5.61817 -480 49 2763.15 385.184 417.953 1010.06 42.3712
9479.48 551.644 7083.27 12.0088 -480 49 228.992 1757.58 205.943 412.155 28.6799
9715.93 164.449 6335.21 6.60493 -480 49 215.445 948.708 117.572 386.455 25.3459
7082.39 365.958 9557.73 17.4933 -480 49 372.658 1850.58 353.402 409.153 26.9927
15240 74.0678 6243.1 18.8604 -480 49 1776.9 1931.41 883.268 457.809 18.9994
10009.5 20.1285 13200 281.758 -480 49 1837.25 906.551 3773.66 439.447 22.3435
9977.29 22.5795 14400 269.263 -480 49 1101.85 753.705 2867.4 418.99 21.9635
6055.63 37.8622 13230.2 15.6894 -480 49 7428.16 3080.17 1765.87 510.706 10.9332
8465.84 4.61472 11160.4 518.462 -480 49 307.349 99.4678 2060.29 449.018 24.1415
11569 1.05836 8626.9 1.90751 -460 50 90249.2 534.017 911.323 3192.9 132.528
11761.8 1.09153 10389.8 1.97575 -460 50 75768.7 503.332 861.596 3450.56 129.016
3349.15 1.05318 8256.39 2.11061 -460 50 74163.1 482.609 908.988 3836.52 116.298
4805.79 1.16311 10978.4 1.9241 -460 50 70956.9 522.288 831.867 2844.18 96.0116
10122.6 1.34813 2648.12 2.3969 -460 50 55307.8 532.646 898.846 2125 80.8912
6745.19 1.33383 7366.48 2.42772 -460 50 50711.4 501.885 860.404 2890.08 92.8204
4607.21 1.30056 4135.9 2.46497 -460 50 52541.6 501.408 897.856 2514.6 80.0577
10816.4 5.77032 15240 5.26589 -460 50 2766.44 427.01 397.436 875.348 42.3505
6405.85 295.017 10472.8 9.56572 -460 50 246.71 1310.33 177.697 473.175 30.3548
11569.1 1.0245 8630.07 1.7817 -440 51 87452.2 509.259 845.44 3349.86 133.264
11763.8 1.04642 10389.7 1.88496 -440 51 74840.7 480.188 822.03 3278.71 129.909
4807.88 1.09617 10978 1.81196 -440 51 70619.9 491.171 784.097 3006.55 101.642
3346.26 1.01514 8261.11 2.00586 -440 51 71380 455.986 850.775 3932.82 121.687
6744.42 1.26661 7369.84 2.28748 -440 51 51092.2 479.947 822.794 2893.59 90.316
10119.8 1.30147 2649.53 2.31499 -440 51 52527.7 500.876 847.483 2271.74 84.1383
4606.34 1.25024 4138.89 2.35373 -440 51 51721.4 478.539 855.181 2426.51 81.2831
10820.4 5.80304 15240 6.4084 -440 51 2248.66 388.291 419.22 847.41 39.7406
9839.01 41.2165 9791.86 55.3541 -440 51 1745.1 1285.96 1510.1 303.802 26.8816
5041.04 317.622 9057.71 18.9727 -440 51 231.231 1292.29 277.082 427.409 32.7541
6960.3 88.3934 10502.9 74.4263 -440 51 314.291 814.257 743.216 433.617 27.4352
9260.33 34.502 12573.4 47.8648 -440 51 254.217 455.755 549.205 478.777 22.5891
11569.6 0.993732 8631.93 1.74426 -420 52 87322.5 493.696 827.676 3802.95 137.191
11761.4 1.02135 10387.2 1.85842 -420 52 74441.8 467.654 809.311 3563.49 131.11
4808.04 1.06983 10985 1.77643 -420 52 70127.9 477.699 766.707 3451.37 103.804
3345.32 1.00675 8260.19 1.9695 -420 52 70736.3 450.022 832.838 4090.27 123.42
6745 1.24018 7369.04 2.19385 -420 52 51649.5 473.05 798.506 2932.25 89.5822
10119.2 1.25802 2651.32 2.26954 -420 52 51559.3 479.199 821.59 2205.04 89.4716
4607.32 1.22397 4138.69 2.31078 -420 52 49946.5 459.939 824.863 2411.04 84.1965
10812.4 5.96971 15240 7.26881 -420 52 2077.16 382.397 444.076 894.383 38.5549
8719.67 112.562 8154.86 15.1819 -420 52 4559.07 3634.43 1180.28 388.948 24.4077
11571.2 0.943708 8633.71 1.65984 -400 53 88691.3 473.593 799.596 3589.73 135.184
11762 0.977179 10398.6 1.73448 -400 53 73469.4 444.511 755.302 3563.89 135.864
4808.23 1.02102 10987.5 1.69515 -400 53 69837.5 455.302 733.208 3376.91 105.013
3343.71 0.961041 8265.89 1.84333 -400 53 70751.1 430.442 788.319 4027.43 119.767
6744.33 1.18752 7377.77 2.13351 -400 53 49943.1 445.033 763.325 2869.32 94.5699
10121 1.21989 2651.54 2.13063 -400 53 51124.5 463.49 775.832 2131.91 87.2899
4607.29 1.17327 4141.15 2.19919 -400 53 50161.7 442.318 791.843 2242.53 84.3219
10817.6 5.41893 15240 7.9166 -400 53 1973.75 345.038 460.919 898.006 38.2146
2581.53 93.9135 10616.6 5.38936 -400 53 213.436 689.95 88.4438 402.615 27.65
4559.96 236.118 6298.24 5.57632 -400 53 272.468 1251.32 112.955 489.567 28.276
8371.53 199.587 9467.21 19.5607 -400 53 325.452 1285.07 357.072 459.743 25.7153
15239.8 32.9343 5824.73 36.5882 -400 53 1837.96 1268.12 1346.98 327.439 18.1531
8647.34 44.9321 11654.1 59.3626 -400 53 315.787 593.884 692.652 442.898 22.3036
13414.9 45.3998 6486.98 20.3287 -400 53 5970.95 2975.52 1837.53 557.75 12.5656
11568.3 0.90713 8638.05 1.62596 -380 54 83459.7 441.414 760.69 3764.91 137.251
11761.9 0.910931 10398.1 1.63944 -380 54 75090.9 420.032 728.031 3714.48 132.439
4808.81 0.970786 10989.3 1.65524 -380 54 66305.1 420.609 694.678 3463.33 117.064
3342.95 0.920883 8264.85 1.78588 -380 54 68064.6 404.536 752.147 3692.05 119.209
4606.24 1.09467 4136.17 2.04075 -380 54 50449 414.116 742.406 2720.36 86.5309
6742.15 1.13609 7378.13 2.02574 -380 54 49010.9 422.386 723.795 2907.92 92.3354
10116.6 1.18802 2656.71 2.05464 -380 54 49956 447.437 746.787 2136.68 80.12
10821.4 5.83427 15240 7.31598 -380 54 2108.49 384.651 458.107 801.318 33.9316
9007.51 124.242 9453.91 11.522 -380 54 295.645 947.192 233.512 546.794 27.022
8411.58 242.953 10299.4 18.8414 -380 54 982.69 2521.22 626.618 579.22 23.7308
15019.1 17.2838 5293.27 19.4765 -380 54 4777.82 1588.99 1725.82 273.292 7.97751
8834.94 40.1515 10320.6 30.2648 -380 54 5609.83 2517.31 2140.26 511.547 17.0567
7748.26 50.6802 13771.4 36.4295 -380 54 440.85 776.713 644.851 567.084 19.3829
8875.79 13.0473 14693.1 134.223 -380 54 159.24 186.931 757.915 417.061 22.1018
15044.3 14.0318 5889.45 37.4064 -380 54 8287.86 1759.67 3324.35 412.755 9.51875
9653.76 52.1402 12916 41.6025 -380 54 1103.84 1288.54 1136.14 462.274 17.1056
8761.7 518.212 5873.14 14.4255 -380 54 1171.37 4210.95 594.991 399.025 20.0906
11567 0.877604 8636.25 1.56013 -360 55 82299.8 423.624 725.778 3774.06 144.652
11761.8 0.878938 10401.2 1.56584 -360 55 75446.1 405.626 697.152 3800.96 143.364
3342.02 0.88108 8266.85 1.68855 -360 55 70719.9 394.626 728.18 4094.39 123.519
4807.89 0.934516 10989.7 1.59016 -360 55 69325.9 414.27 684.245 3101.17 120.614
6741.79 1.0923 7379.99 1.95647 -360 55 49035.2 405.853 699.524 3001.02 97.6705
4606.89 1.07246 4131.96 1.98864 -360 55 49823 402.692 718.844 2699.54 90.76
10115.8 1.14113 2655.15 2.01099 -360 55 49200.1 425.747 723.186 2261.71 87.2738
10804.2 6.53008 15239.9 9.53329 -360 55 1624.21 364.371 480.906 674.938 35.621
6600.01 76.3919 10921.8 28.558 -360 55 1291.03 1548.45 902.519 537.816 26.3818
9097.73 25.0703 10440 213.132 -360 55 489.161 510.146 1617.06 432.635 26.5872
9818.68 14.6839 6391.58 84.1314 -360 55 171.032 205.122 586.373 452.488 26.7117
8863.52 17.4631 10920 129.159 -360 55 1360.69 714.457 2182.92 350.876 22.0991
14771.6 55.777 5316.72 37.4988 -360 55 379.683 735.346 589.247 498.54 22.2557
1867.5 19.0306 10142 52.2484 -360 55 6326.57 1767.53 3211.65 529.799 14.4748
1799.97 244.906 7718.33 13.5743 -360 55 506.566 1822.91 360.561 364.219 23.4034
14897.1 12.4904 5506.64 24.2906 -360 55 8645.45 1707.89 2738.09 303.867 7.20532
8341.2 12.8537 15239.9 427.253 -360 55 589.976 378.892 2636.6 470.936 22.4541
8296.4 58.1491 12547.6 63.1472 -360 55 156.564 476.834 499.028 383.745 22.6872
6720 307.771 12304.5 6.22768 -360 55 221.425 1329.74 112.28 539.618 25.0607
1959.16 21.9899 10641.5 15.7693 -360 55 9423.48 2678.11 2123.82 607.151 7.17553
7971.72 5.50036 5526.91 33.5149 -360 55 171.463 75.3933 359.358 442.721 24.202
10069.2 51.2694 4320.03 82.2089 -360 55 631.231 897.805 1157.23 407.924 23.3414
11565.5 0.837244 8640.23 1.48753 -340 56 83835.8 408.284 702.097 4136.06 144.923
11760.5 0.860908 10399.9 1.50342 -340 56 75409 397.491 672.91 3795.42 140.743
3341.3 0.841857 8264.52 1.58835 -340 56 71888.6 380.373 695.484 4343.47 122.899
4809.67 0.88996 10990.6 1.53333 -340 56 68810.6 392.916 658.697 3498.25 123.77
6741.9 1.03371 7375.39 1.85528 -340 56 49197.3 384.591 666.819 2891.48 101.602
10118.2 1.09255 2652.91 1.85671 -340 56 50328.5 412.667 681.018 2454.91 87.7034
4604.06 1.02594 4135.34 1.89533 -340 56 49292.8 383.073 684.528 2409.97 91.917
10880.7 6.6231 15240 8.05273 -340 56 1532.32 355.866 412.002 671.319 36.6582
7801.95 325.36 8458.6 29.1153 -340 56 547.253 2013.45 563.045 489.995 32.8401
15239.6 19.967 5688.41 74.0983 -340 56 1813.25 908.86 1910.82 226.398 20.7876
5760.03 235.033 12803.7 10.1777 -340 56 219.093 1150.26 180.247 588.86 25.278
9058.51 44.4804 7199.78 276.878 -340 56 178.513 419.451 1104.53 443.489 27.554
15238.5 43.6433 6083.77 63.1881 -340 56 826.397 937.311 1146.77 284.497 23.7581
11565.2 0.825488 8637.4 1.43199 -320 57 82634.7 399.75 674.19 3844.43 142.555
11761.3 0.81552 10406.6 1.44289 -320 57 74745.4 374.719 644.858 3629.42 143.539
3342.23 0.806377 8269.69 1.4983 -320 57 71277.8 362.165 654.748 4081.69 130.626
4810.49 0.86923 10988.2 1.51227 -320 57 65713.6 374.538 634.966 3471.95 125.542
6741 0.998274 7383.03 1.76864 -320 57 49855.3 374.126 643.49 3271.63 100.998
4604.21 1.01259 4135 1.79899 -320 57 49524.5 379.844 658.193 2819.74 83.5861
10114.9 1.05913 2652.29 1.83005 -320 57 47968.4 390.059 655.18 2543.83 89.6924
10786.1 8.02976 15239.9 9.80051 -320 57 1431.86 397.673 458.143 621.044 36.1995
9397.28 18.7058 10200.1 304.573 -320 57 250.439 289.471 1331.39 368.564 31.3243
8956.47 189.233 11111.9 17.0434 -320 57 247.542 1065.25 276.684 456.415 28.2123
10748.2 45.9458 6649.89 55.5154 -320 57 252.127 520.386 577.86 439.05 25.3542
11840.5 79.2415 15239.7 42.9561 -320 57 281.812 750.111 536.741 523.891 24.1026
6360.03 135.447 12090.8 86.0819 -320 57 453.81 1244.37 981.978 499.884 25.6592
9285.55 32.9109 6491.32 22.2652 -320 57 3719.91 1925.39 1518.76 298.671 13.3549
11691.5 4.19533 13736.4 64.9634 -320 57 250.494 69.8 639.447 541.936 23.4093
10014.3 27.7681 12956.3 134.014 -320 57 203.755 354.945 847.945 563.938 23.1646
10147.8 12.9333 11880.2 941.683 -320 57 262.607 241.924 2554.69 361.471 24.811
15097.1 57.6026 5285.08 29.6331 -320 57 1653.9 1654.67 1137.46 518.585 17.6652
7908.88 11.7634 15239.8 300.975 -320 57 410.676 293.768 1843.08 330.272 22.3666
13840.4 2.60034 7827.84 852.579 -320 57 699.661 83.8436 4091.47 421.959 21.9355
12729.8 24.1052 6711.16 153.998 -320 57 266.546 384.137 1073.56 472.111 20.6185
11565.4 0.786133 8637.91 1.36387 -300 58 83163.3 381.778 646.186 4380.66 146.532
11759.9 0.803276 10405.4 1.4125 -300 58 72852.1 364.102 624.159 3703.47 144.423
3341.88 0.785544 8268.46 1.46338 -300 58 71470.5 353.146 641.436 4255.7 131.983
4811.3 0.840517 10991.2 1.46947 -300 58 65208.6 360.559 615.755 3231.01 127.235
6739.66 0.981296 7381.55 1.72118 -300 58 48902.6 364.021 621.617 3213.45 101.5
4605.31 0.96619 4134.51 1.76444 -300 58 49120.2 360.194 641.35 2802.12 90.2911
10115.9 1.02181 2653.15 1.75833 -300 58 47546.1 374.42 628.3 2421.95 91.7193
10799 7.86299 15240 8.25689 -300 58 1403.38 392.772 407.197 577.679 33.1275
7525.69 97.0505 10472.8 18.5694 -300 58 256.327 763.66 297.38 326.082 28.6412
9600.81 42.1315 15240 55.4683 -300 58 264.073 493.984 575.263 279.101 28.5031
10319.9 136.538 7279.61 19.8582 -300 58 2228.36 2767.3 962.279 449.956 25.9004
11566.3 0.764782 8641.4 1.3 -280 59 82953.6 370.612 616.618 4381.06 151.695
11760.4 0.777013 10406.4 1.36666 -280 59 72936.4 352.333 606.036 4043.94 144.59
3339.33 0.754713 8270.54 1.39125 -280 59 71725.4 339.52 612.725 3967.61 136.005
4809.73 0.809019 10993.4 1.38838 -280 59 66310.1 350.223 590.442 3503.58 123.572
6738.48 0.937833 7384.69 1.63526 -280 59 51030.4 355.673 606.26 3467.71 101.935
4604.42 0.930793 4130.68 1.66812 -280 59 48319.5 343.437 602.437 2733.03 95.755
10113.9 0.982254 2650.98 1.69706 -280 59 48348.6 362.988 613.24 2815.79 92.591
10810.9 9.60181 15240 10.2668 -280 59 1061.55 383.292 401.487 553.938 38.1175
11566.4 0.733248 8639.07 1.26646 -260 60 82740.9 354.699 601.029 4460.91 152.659
11759.9 0.75148 10408.7 1.28609 -260 60 72670.5 339.788 571.443 3928.74 148.092
3339.07 0.734255 8268.18 1.32973 -260 60 72230.4 331.194 589.144 3942.83 139.701
4809.13 0.776269 10994.7 1.30297 -260 60 68683.4 341.958 566.131 3876.6 126.691
4602.63 0.890453 4128.99 1.55753 -260 60 51898.6 341.099 587.214 2870.42 93.725
6736.62 0.924484 7384.87 1.55433 -260 60 50493.6 348.753 576.107 3266.42 100.193
10116.4 0.961278 2649.49 1.63361 -260 60 47638.2 352.362 587.515 2707.68 93.3617
10807.4 10.2828 15240 11.2149 -260 60 837.47 361.15 383.475 535.916 34.6125
9519.64 27.2075 8129.2 17.675 -260 60 5814.27 2030.87 1558.11 299.557 17.7064
2878.03 126.808 6435.13 13.8341 -260 60 4937.27 4293.4 1211.8 440.116 18.6379
15053.3 14.3005 6519.69 86.7512 -260 60 1104.28 577.002 1645.04 329.905 19.5009
15240 59.9858 5311.73 29.936 -260 60 918.303 1202.02 815.274 385.772 21.6087
8921.15 87.0439 14809.6 31.5849 -260 60 1789.47 2072.14 1188.99 399.043 20.5841
11564.6 0.719751 8638.09 1.20175 -240 61 83654.4 350.221 576.225 4534.05 150.31
3340.17 0.720981 8266.88 1.28893 -240 61 71812.3 324.299 571.775 4341.18 134.531
11760.2 0.749944 10407.2 1.25931 -240 61 71215.4 335.671 555.425 3676.6 144.049
4808.49 0.751141 10996.6 1.2551 -240 61 69409.3 332.198 548.433 3871.91 133.228
6737.89 0.895054 7383.66 1.51577 -240 61 50130.6 335.816 559.307 3366.41 105.944
4604.36 0.89598 4131.72 1.54619 -240 61 48383.4 330.639 562.315 2366.61 95.3074
10113.4 0.939955 2647.94 1.5804 -240 61 46793.8 341.235 564.74 2665.96 93.1436
10826.1 12.3257 15239.9 10.5229 -240 61 894.174 424.62 381.342 481.96 33.837
11564.5 0.694032 8640.01 1.15909 -220 62 83466.4 336.801 555.392 4489.94 157.276
11758.9 0.721927 10407.9 1.19905 -220 62 71655.2 323.582 531.005 4056.22 152.098
3339.12 0.699282 8264.69 1.22137 -220 62 72016.2 314.623 544.109 4382.01 137.248
4807.12 0.752312 10995.9 1.22294 -220 62 65038.1 321.701 518.688 4045.27 127.56
6737.66 0.869254 7385.02 1.44806 -220 62 50911.7 328.331 539.209 3275.96 110.935
4601.85 0.895499 4132.17 1.49736 -220 62 47310 326.858 540.731 2625.58 90.7565
10112.9 0.933227 2650.55 1.5385 -220 62 45613.2 334.387 544.341 2906.16 90.7302
10787.1 15.7017 15240 12.339 -220 62 928.118 500.343 428.494 502.545 35.882
5973.41 12.8962 9125.5 903.115 -220 62 382.809 279.418 2794.01 476.193 33.9378
5880.04 5011.41 9947.61 2.80656 -220 62 536.731 7929.15 71.1426 432.497 31.9284
11564.6 0.678644 8639.58 1.11053 -200 63 84683 331.573 537.045 4869.09 160.791
3338.09 0.69177 8268.39 1.17884 -200 63 72881.6 313.056 529.26 4248.33 138.998
11760 0.714094 10406.5 1.18194 -200 63 70224.2 316.638 518.794 3830.39 150.479
4808.9 0.727146 10995.2 1.17694 -200 63 66738.8 314.591 505.685 4245.14 135.444
6739.82 0.863519 7383.83 1.41397 -200 63 50043.4 322.929 521.989 2965.27 114.58
10111.7 0.919176 2648 1.47551 -200 63 45956.4 330.556 525.436 2890.18 90.8699
4604.12 0.895645 4132.09 1.46699 -200 63 45796.4 321.284 521.588 2861.96 91.142
10799.6 13.7418 15240 13.9168 -200 63 744.833 414.567 418.001 433.491 33.9852
15240 68.3563 5666.2 41.8083 -200 63 462.727 872.478 667.303 250.333 26.2621
8679.09 59.3255 11264.2 88.0283 -200 63 218.153 545.504 674.46 475.753 27.5945
9240 825.867 10422.8 16.6516 -200 63 254.04 2266.22 275.072 503.323 28.8086
7531.99 83.582 9947.67 113.001 -200 63 192.15 611.34 716.976 576.954 28.3115
6659.32 4.22477 11989.7 112.01 -200 63 308.863 86.6538 926.084 436.722 25.9893
11563.6 0.667252 8637.34 1.05682 -180 64 83313.9 322.847 507.543 4879.14 166.653
11760.3 0.693136 10407.3 1.08568 -180 64 72324.5 311.765 485.553 3795.69 155.326
3337.63 0.691397 8266.66 1.12099 -180 64 72380.8 311.768 503.04 4827.93 138.077
4810.03 0.718316 10992.5 1.11473 -180 64 67703.8 313 483.697 4454.47 136.545
6737.51 0.845462 7384.88 1.32763 -180 64 50544 317.742 494.732 3240.07 114.085
10111.2 0.882774 2648.58 1.39034 -180 64 45531.7 315.311 493.507 2619.91 95.074
4601.18 0.87595 4129.24 1.39264 -180 64 45900.6 314.491 497.452 2769.72 89.7983
10700.3 20.9826 15240 25.2083 -180 64 492.575 427.302 476.463 497.406 37.494
9839.98 118.615 10223.7 18.4157 -180 64 620.128 1300.24 463.345 493.74 30.7654
6980.95 12.7403 10857 12.6909 -180 64 10724.2 2029.04 2022.66 417.51 4.55398
8064.85 144.168 9539.12 18.6575 -180 64 202.44 832.925 262.303 409.221 28.7164
11562.7 0.652917 8637.67 1.02214 -160 65 83642.7 316.386 492.731 5636.86 166.789
3337.65 0.681989 8268.75 1.06531 -160 65 73374 309.505 482.153 4478.87 141.336
11760.3 0.696853 10405.9 1.05691 -160 65 70634.9 309.545 467.576 4416.73 155.468
4809.99 0.703457 10993.5 1.06354 -160 65 68952.3 309.146 466.271 4973.84 140.973
6736.5 0.881461 7385.39 1.2835 -160 65 49651.5 328.904 476.101 3305.11 106.678
4602.42 0.86987 4129.9 1.31585 -160 65 46323.9 313.666 473.152 2902.36 91.514
10109 0.900126 2648.47 1.34441 -160 65 45548.6 321.849 478.428 2822.68 93.3848
10698.8 25.2877 15240 10.1829 -160 65 745.37 593.768 334.243 375.365 36.4458
11563.8 0.648987 8637.58 0.992316 -140 66 84209 315.49 480.48 5996.15 168.768
3336.45 0.679982 8267.08 1.03772 -140 66 73768.8 309.535 471.741 4758.34 139.093
11760.5 0.701259 10403.7 1.04671 -140 66 69685 309.533 460.669 4519.56 149.953
4809.35 0.703841 10991.9 1.04485 -140 66 68499.3 308.245 456.887 5004.29 140.642
6737.16 0.841327 7387.82 1.26412 -140 66 49486.8 312.453 466.782 3501.01 116.749
4600.42 0.869056 4127.22 1.30677 -140 66 46026.1 312.065 467.823 3352.3 95.0529
10111.1 0.886724 2645 1.32814 -140 66 44956.2 314.694 469.621 3322.83 93.9319
10802.8 16.4497 15240 18.5212 -140 66 700.559 451.442 485.951 491.915 33.6808
9321.72 60.228 7498.34 5.11006 -140 66 231.243 544.969 85.395 361.971 32.4841
9003.71 41.1968 9762.49 57.4024 -140 66 621.431 763.497 915.491 515.825 27.0209
4308.37 374.673 5941.69 6.06623 -140 66 284.678 1612.68 128.14 448.865 28.6276
15237.8 25.6992 5813.34 70.9308 -140 66 1242.45 849.83 1494.14 257.098 23.948
7065.16 196.838 10335 13.8168 -140 66 251.723 1114 244.835 428.362 26.4254
15239.9 26.4401 5682.22 104.833 -140 66 503.023 533.466 1135.67 299.185 26.7315
12550 61.1797 6609.96 51.6572 -140 66 208.435 557.526 507.922 438.403 24.5012
11562.2 0.655499 8633.49 0.941428 -120 67 83900.1 318.05 455.781 6405.29 170.774
3335.8 0.682172 8264.38 0.984339 -120 67 73717.6 310.118 447.254 5471.29 147.751
11760.5 0.705671 10404.4 0.992261 -120 67 69683.5 311.416 437.3 4452.37 152.893
4810.55 0.713232 10991.7 1.01054 -120 67 66900.8 308.383 436.574 4815.44 145.15
6735.94 0.863155 7387.73 1.19511 -120 67 49231.7 319.855 441.254 3648.65 116.846
4598.5 0.889 4122.38 1.2483 -120 67 45025 315.756 442.748 2930.01 94.3158
10109.3 0.889039 2646.67 1.27144 -120 67 44168.8 312.414 445.864 3205.53 96.4419
10686.3 20.092 15240 37.3168 -120 67 602.886 465.598 665.652 408.554 36.1901
10262.3 6.6053 7304.81 161.7 -120 67 224.816 115.749 900.93 499.969 32.9404
11561.3 0.647497 8635.47 0.912085 -100 68 84422.5 315.116 443.521 6038.94 170.315
3335.82 0.693565 8266.04 0.959153 -100 68 73325.2 314.6 435.048 5769.47 146.778
11760.9 0.704967 10403.3 0.959112 -100 68 70603 313.22 425.893 4821.52 154.39
4811.05 0.703844 10992.2 0.957118 -100 68 69895.9 311.353 423.542 5434.61 146.442
6735.88 0.85083 7384.79 1.13241 -100 68 49702.8 316.89 421.192 3824.05 115.25
4601.05 0.898 4125.21 1.20821 -100 68 45442.3 320.554 430.902 3615.41 95.1171
10111 0.90049 2648.26 1.23577 -100 68 44041.8 316.027 433.07 3423.83 96.9336
10787.4 18.0822 15240 22.7305 -100 68 791.611 506.562 581.238 489.551 34.754
8040.04 353.041 8231.24 12.3809 -100 68 820 2504.49 401.604 419.598 36.4083
5068.58 46.6336 5524.82 16.3599 -100 68 8927.41 3322.05 1793.62 373.739 20.2891
7431.58 99.307 9986.21 43.8518 -100 68 289.98 816.465 525.583 421.217 29.5475
15239.2 66.9611 6118.45 21.9337 -100 68 327.905 725.97 383.927 317.08 26.1244
15151.6 26.2877 5356.61 25.0636 -100 68 2910 1440.62 1399.7 295.034 15.7275
7975.49 10.6509 10201.2 402.495 -100 68 331.268 233.672 1820.81 334.475 27.5895
10154.1 32.7056 5980.84 351.444 -100 68 594.74 663.503 2320.98 317.915 25.6223
11562.7 0.669297 8633.31 0.874268 -80 69 81995 320.817 418.914 6457.97 174.815
3335.31 0.708102 8265.54 0.913519 -80 69 72203.8 318.624 411.281 6023.56 149.836
11760.5 0.718126 10402.7 0.929955 -80 69 67450.5 311.424 403.372 5007.8 157.037
4811.45 0.737987 10992.1 0.933998 -80 69 65328.5 315.491 399.621 5342.88 142.25
6735.11 0.872851 7386.66 1.09816 -80 69 49110.3 322.877 405.696 4106.38 120.262
4599.93 0.917886 4121.92 1.16861 -80 69 44722.2 325.301 414.188 3393.04 91.4914
10109.9 0.899336 2644.56 1.19789 -80 69 43872 315.075 419.587 3435.59 95.2456
10602 47.4449 15238.6 8.79939 -80 69 1411.03 1202.98 430.848 204.289 31.5947
7680 226.528 10573.2 20.5364 -80 69 678.486 1951.81 531.664 338.7 27.3438
5309.57 18.5468 12480 69.2295 -80 69 417.703 396.888 847.163 484.087 24.6082
8518.7 9.97649 10920 455.834 -80 69 455.839 269.991 2333.73 535.386 24.9027
11561 0.677478 8632.26 0.835071 -60 70 82589.8 325.939 401.793 6835.38 178.366
3334.74 0.721173 8263.37 0.861404 -60 70 72699.4 325.81 389.523 5795.38 150.313
11761.3 0.725632 10401.6 0.885411 -60 70 67079.6 313.739 383.135 4962.44 159.311
4811.06 0.747184 10989.4 0.897766 -60 70 64828.4 318.216 382.797 5658.3 142.259
6735.95 0.89263 7386.24 1.05068 -60 70 49186.8 330.292 388.438 4242.28 124.484
10107.8 0.930568 2643.48 1.10622 -60 70 43658.7 325.034 386.471 3714.99 100.691
4600.82 0.945121 4119.39 1.10361 -60 70 43976.2 331.924 387.712 3611.53 94.7416
10623.3 60.9445 15239.9 8.05414 -60 70 3311.44 2145.26 632.151 272.051 29.4645
11561.2 0.685997 8629.97 0.811615 -40 71 82970.2 330.792 391.422 6836.85 181.572
3334.46 0.732331 8262.31 0.83515 -40 71 73042.2 331.417 378.162 6491.59 158.228
11759.8 0.754116 10400.5 0.860995 -40 71 65256.3 321.354 367.062 5273.37 163.7
4809.62 0.779999 10989.8 0.875775 -40 71 63548.5 328.926 369.547 5719.26 143.242
6735.72 0.916026 7387.77 1.02805 -40 71 48237 335.507 376.325 4181.24 124.952
10107.7 0.92894 2642.3 1.07518 -40 71 43721.9 324.575 375.853 4024.37 102.495
4598.67 0.966382 4118.51 1.08186 -40 71 43469.2 337.057 377.358 3984.01 99.3167
10643.2 27.4199 15240 10.8923 -40 71 603.65 557.487 312.637 267.116 36.8172
5530.75 16.1662 6599.71 88.4943 -40 71 8355.88 1644.76 4274.62 391.059 26.0245
9446.13 116.687 9800.26 28.6303 -40 71 267.553 815.617 378.757 474.136 35.4915
15155 5.26565 5519.35 219.395 -40 71 484.35 157.278 1602.89 240.895 28.6803
6416.64 308.148 5590.67 6.06949 -40 71 210.09 1238.24 100.992 503.886 30.118
9725.78 43.6466 6090.02 42.6669 -40 71 809.785 928.181 916.566 443.256 23.7162
7560.04 1329.79 11328.3 10.843 -40 71 540.449 4206.31 307.364 464.071 28.638
10787 139.398 13956.2 11.6194 -40 71 251.852 932.643 215.531 413.39 26.4213
2698.02 5.30604 6318.16 67.9221 -40 71 214.035 87.4425 588.278 434.132 26.2742
1882.95 28.1231 6535.05 25.4744 -40 71 5099.58 2035.31 1917.06 379.372 13.9639
8146.91 566.203 4139.01 5.32155 -40 71 228.359 1808.66 92.818 401.791 26.797
7249.67 212.556 14710.3 4.04432 -40 71 303.298 1294.02 79.6746 359.005 24.682
11560.2 0.699449 8629.48 0.783632 -20 72 83134.5 337.616 378.316 6601.69 184.26
3336.11 0.750858 8262.69 0.822662 -20 72 70970.9 334.866 367.067 6465.79 156.608
11759.9 0.760636 10397.6 0.833917 -20 72 66218 326.792 358.448 5161.53 161.91
4812.08 0.811017 10989.5 0.874172 -20 72 61485.2 336.409 362.725 5647.32 140.52
6734.32 0.945527 7385.54 0.993685 -20 72 48793 348.674 366.356 4245.82 122.022
10106.8 0.965622 2641.13 1.04576 -20 72 43382.6 336.224 364.211 3605.69 101.955
4598.56 1.00275 4119.61 1.05053 -20 72 43457.5 349.871 366.546 3655.03 98.4167
10535.8 35.7122 15239.8 10.0311 -20 72 3313.51 1639.58 750.327 267.134 26.7763
15240 24.8824 5571.23 40.2689 -20 72 600.251 559.041 736.664 221.26 27.689
8181.97 23.8344 10179.9 305.009 -20 72 298.399 377.261 1488.32 381.946 28.5689
10940.7 70.0571 14227.6 5.49848 -20 72 198.226 579.819 86.3906 548.625 25.4217
11559.6 0.729104 8627.08 0.758297 -3.97047e-014 73 81340.1 348.185 362.163 6782.75 180.816
3335.68 0.775832 8260.03 0.773584 -3.97047e-014 73 72053.3 348.734 347.717 6771.82 159.759
11760 0.801557 10395.8 0.823971 -3.97047e-014 73 62579.9 334.338 343.726 4915.43 162.974
4811.02 0.826435 10988.9 0.826939 -3.97047e-014 73 62520.3 345.676 345.888 5599.63 144.33
6734 0.977339 7384.71 0.947878 -3.97047e-014 73 48686.3 359.879 349.064 4068.88 122.983
10107.9 0.998897 2639.71 1.00331 -3.97047e-014 73 43077.4 346.748 348.288 3745.87 100.273
4600.36 1.02588 4115.91 1.001 -3.97047e-014 73 43635.1 358.696 349.978 3816.41 98.7573
10637.5 33.9974 15239.2 10.9315 -3.97047e-014 73 1721.4 1117.08 559.34 263.029 30.3104
10660.9 43.0594 15239.8 9.06714 -3.97047e-014 73 3135.07 1750.39 674.624 272.464 28.0327
3419.35 23.0281 7079.94 109.999 -3.97047e-014 73 787.068 607.165 1430 484.044 28.9619
15240 86.4475 5879.97 32.3421 -3.97047e-014 73 198.792 620.837 359.984 312.269 30.7202
15187.6 8.67667 5880.09 150.755 -3.97047e-014 73 560.622 267.805 1442.85 339.361 27.1079
9066.68 296.283 10631.4 5.5175 -3.97047e-014 73 209.595 1219.76 88.9945 488.69 29.3834
5880.41 192.898 5680.56 43.5131 -3.97047e-014 73 541.267 1595.59 727.663 408.791 28.0442
10102.4 10.4627 4813.85 117.382 -3.97047e-014 73 236.451 193.969 840.917 367.581 24.5585
11557.8 0.767264 8625.5 0.740489 20 74 79538.9 362.3 349.634 6990.13 178.045
3335.36 0.81244 8258.09 0.772982 20 74 68757.7 356.768 339.331 6328.99 152.52
11756.6 0.831359 10395.9 0.787496 20 74 62373.3 346.14 327.789 5289.47 164.09
4810.27 0.852152 10983.5 0.803603 20 74 62543.3 356.809 336.345 5416.47 140.079
6733.75 0.995712 7383.39 0.923955 20 74 47920.9 363.382 337.252 4140.05 124.961
10108.5 1.01949 2639.96 0.969251 20 74 42839 352.482 335.038 3831.17 104.7
4599.66 1.06256 4113.24 0.967542 20 74 43319.6 370.21 337.008 3866.71 97.3694
10357.5 37.3176 15239.6 8.55064 20 74 1933.29 1266.92 504.787 290.627 28.266
9086.94 14.8645 9039.88 827.142 20 74 1862.41 692.796 5852.33 558.637 35.0305
15240 19.9854 5947.71 61.8644 20 74 1329.04 753.766 1431.58 331.48 24.3078
15224.8 16.8134 5678.14 120.777 20 74 1301.33 661.552 1984.1 322.152 25.904
11557.7 0.778297 8623.83 0.710828 40 75 80441.3 369.291 337.211 7231.19 185.053
3334.04 0.837391 8256.64 0.731337 40 75 69762.9 370.253 323.051 6313.35 156.738
11757.9 0.854212 10394.3 0.747633 40 75 64077.6 360.467 315.28 5216.12 167.756
4812.38 0.879168 10984.9 0.774642 40 75 62265.3 366.758 322.917 5472.54 147.065
6733.77 1.0223 7381.15 0.850972 40 75 50009.1 380.691 316.978 4223.92 132.296
10105.1 1.04603 2636 0.910881 40 75 43899.3 365.955 318.436 3902.18 108.276
4599.8 1.09725 4111.38 0.925576 40 75 43131.2 380.966 321.184 3711.75 100.567
10452.3 33.1185 15240 13.4766 40 75 1845.65 1136.84 664.329 331.824 30.6973
5400.01 83.0298 9274.38 106.052 40 75 1056.68 1353.52 1537.37 296.838 36.556
15168.2 24.2574 5559.29 35.0787 40 75 1096.55 760.197 940.508 226.798 25.6324
11555.6 0.829388 8623.18 0.693694 60 76 77979.2 387.156 323.748 6687.91 181.077
3334.29 0.889846 8256.82 0.721394 60 76 67541.1 386.69 313.169 6066.59 155.437
11759 0.873977 10394.1 0.733592 60 76 63513.9 366.85 307.675 4646.9 170.209
4812.36 0.94039 10984.9 0.761243 60 76 60018.6 384.863 311.259 5350.63 142.826
6731.38 1.07715 7381.76 0.856618 60 76 47760.9 391.549 311.623 4000.58 128.158
10105.4 1.0824 2637.92 0.897549 60 76 43927.5 378.675 313.797 4154.89 108.135
4597.03 1.14939 4110.46 0.899321 60 76 42975.3 398.24 311.39 3351.97 98.6702
10427 95.9459 15240 5.59444 60 76 1022.16 1454.46 251.613 290.733 34.612
15240 17.3576 5770.64 46.1601 60 76 1109.87 620.588 1095.52 284.173 26.3196
15199.6 20.2181 5891.29 48.9838 60 76 749.04 552.422 917.527 297.883 27.7098
6399.6 45.9357 12400.1 15.3938 60 76 7320.7 3209.31 1651.82 461.993 14.608
11556.9 0.862434 8620.53 0.68491 80 77 75587.7 395.685 314.238 6368.42 182.859
3332.39 0.938238 8253.4 0.69499 80 77 66516.2 404.213 298.979 5441.74 153.731
11759.3 0.914998 10392.4 0.705342 80 77 64118.2 385.448 296.907 4627.56 173.084
4810.18 0.962238 10980.6 0.722386 80 77 62145.3 400.723 300.402 5357.13 144.272
6731.47 1.14702 7380.66 0.839043 80 77 46384 409.576 300.221 3351.14 130.337
10105.8 1.12057 2636.57 0.884018 80 77 43606.1 390.056 307.616 3622.77 110.159
4598.81 1.19884 4108.2 0.882483 80 77 42115.5 410.313 301.966 2927.58 100.913
10587.4 57.7418 15239.9 9.87423 80 77 1108.04 1156.13 405.593 243.48 35.0025
15107.6 8.69479 5435.68 106.061 80 77 873.334 338.653 1490.8 274.364 27.9676
15131.4 11.0857 5691.69 109.295 80 77 650.226 342.56 1288.5 281.473 29.5693
6376.62 32.7056 5945.69 12.774 80 77 10226.7 3109.18 1712.54 399.626 14.943
10482.8 49.4731 14417.3 40.2579 80 77 809.198 988.242 881.896 376.007 24.3383
12949.9 75.3307 13595.8 46.6288 80 77 154.759 542.514 416.041 536.431 23.3293
14461.9 22.1374 9480.34 257.282 80 77 155.747 258.64 1002.85 457.475 26.5128
15226.4 269.11 8711.52 12.7424 80 77 561.516 2018.42 364.903 272.382 23.1878
11554.7 0.90482 8618.13 0.669415 100 78 74853.4 412.815 305.491 5663.42 178.996
11758.1 0.952896 10390.6 0.694391 100 78 62479.4 395.778 288.177 4258.02 170.943
3332.8 0.982985 8252.23 0.705193 100 78 62494.1 409.607 293.569 5060.5 152.296
4812.16 1.02094 10980.4 0.725039 100 78 59577.8 415.599 294.908 4666.62 141.227
6731.32 1.16372 7379.76 0.817767 100 78 47193.7 419.577 295.339 3398.36 126.216
10103 1.13841 2631.93 0.857277 100 78 43877.2 397.099 298.895 3538.51 112.701
4596.49 1.25285 4107.27 0.863001 100 78 40791.7 421.617 290.215 3256.13 97.9209
10461.8 46.1132 15238.5 8.23298 100 78 1616.42 1255.94 437.589 285.905 32.9528
15239.6 14.4174 5727.71 59.2744 100 78 548.893 374.696 856.246 230.505 29.6245
11556.3 0.929658 8617.37 0.651929 120 79 75513.9 425.625 298.628 5718.63 180.118
11758 0.985094 10389.7 0.684994 120 79 63383.2 411.539 286.253 4278.8 173.55
3330.87 1.00893 8251 0.683767 120 79 62459.1 420.089 284.258 4738.94 150.917
4811.63 1.02683 10978.6 0.69958 120 79 61806.6 425.336 289.601 4874.24 147.287
6733.43 1.23157 7380.14 0.813427 120 79 45472.2 434.448 287.879 3040.05 126.512
10104.8 1.19614 2634.91 0.843329 120 79 44086.1 418.278 294.887 3345.55 107.978
4597.11 1.30254 4104.75 0.846967 120 79 41277.6 440.903 286.59 2953.03 94.9597
10611.5 43.3589 15239.9 7.46044 120 79 3385.86 1832 609.426 361.626 27.6388
15094.1 16.9128 5784.7 70.0384 120 79 502.741 400.361 904.656 267.585 28.4009
10306.3 84.3092 4634.92 38.4314 120 79 503.269 999.026 652.859 403.213 28.3488
8278.93 406.491 10355.6 10.7797 120 79 243.836 1532.19 194.299 562.007 30.3908
11554.5 1.00369 8615.28 0.646333 140 80 72924.4 450.236 290.579 4794.09 176.623
11758.4 1.04502 10389.6 0.672694 140 80 62657.2 433.332 279.301 3863.45 169.322
3330.85 1.09359 8251.1 0.682972 140 80 60748.6 447.946 279.834 4038.04 146.375
4811.82 1.11494 10978.6 0.696413 140 80 59140 450.552 281.639 4028.11 141.934
6729.69 1.32828 7379.15 0.802165 140 80 44005.9 459.729 279.016 2584.98 120.895
10102.2 1.30191 2632.37 0.826466 140 80 42340.8 444.211 282.494 3197.25 108.715
4599.11 1.37033 4104.54 0.835471 140 80 40069.1 455.023 277.795 2587.02 99.0283
10508.9 29.9768 15239.5 9.56725 140 80 2623.62 1300.75 637.604 253.486 28.7741
15207.8 9.26633 5536.65 86.2858 140 80 610.028 290.145 1099.72 268.685 29.919
6656.71 6.93208 6119.96 195.101 140 80 207.114 114.449 948.102 466.305 33.5093
11552.7 1.07957 8613.64 0.644965 160 81 70442.4 474.344 284.686 4236.89 172.826
11758.7 1.08509 10388 0.663055 160 81 61883.7 445.96 273.186 3480.88 171.746
3329.98 1.16874 8248.32 0.682646 160 81 58247.7 467.47 273.521 3471.28 142.216
4815.37 1.20995 10975.9 0.71032 160 81 55957.6 474.247 279.307 3148.15 134.701
6731.68 1.41194 7376.9 0.802664 160 81 43279.5 482.903 276.758 2140.57 119.366
10104.2 1.36371 2629.54 0.816826 160 81 41639.1 460.832 276.702 2569.38 105.274
4596.92 1.4451 4101.62 0.824693 160 81 39229.9 474.012 271.064 2138.08 95.5881
10092 116.828 15239.4 4.41449 160 81 3583.89 3077.96 405.114 312.891 31.9564
10335.2 54.4438 15239.3 8.05243 160 81 1736.46 1436.38 449.315 311.903 31.7354
15239.6 19.7424 5623.4 41.6034 160 81 1195.73 693.601 1066.61 309.446 27.1476
6867.89 28.7687 10705.7 37.4437 160 81 144.986 278.661 326.127 447.458 33.1238
3911.14 386.822 5938.37 4.62198 160 81 278.428 1559.38 86.916 470.933 33.4514
11553.1 1.09501 8611.28 0.642957 180 82 70052.4 479.257 282.883 4341.54 173.683
11759.5 1.13393 10386.4 0.659783 180 82 61155.6 462.1 270.045 3395.41 171.068
3329.19 1.21661 8246.93 0.685626 180 82 55964.8 475.562 268.845 3093.05 142.545
4814.28 1.23481 10976.5 0.70151 180 82 55336.5 480.251 273.908 2902.43 137.319
10104.9 1.39623 2627.3 0.801708 180 82 41671.2 470.547 271.233 2640.06 109.587
6733.95 1.48804 7375.92 0.816465 180 82 41299.2 495.047 274.685 2066.65 118.715
4596.09 1.50231 4099.72 0.802826 180 82 40028.8 495.842 266.205 2291.87 99.4436
10594.6 49.2065 15239.9 8.56992 180 82 1641.95 1290.46 449.319 152.132 35.2824
11554.6 1.13551 8609.83 0.639569 200 83 69408.7 493.522 279.927 4156.6 173.503
11762.1 1.19461 10384.5 0.669871 200 83 58558.5 474.757 268.039 3144.11 168.734
3329.48 1.25973 8247.29 0.680024 200 83 55912.2 490.937 266.356 2467.47 143.493
4817.09 1.29987 10973.1 0.689849 200 83 55014.6 502.236 268.231 2677.28 138.031
10102.4 1.43932 2627.21 0.816966 200 83 41381.7 483.086 275.769 2314.48 106.32
6728.12 1.49779 7375.69 0.805766 200 83 40978.4 495.77 269.708 2086.29 119.957
4595.01 1.5404 4097.73 0.810124 200 83 39342 503.221 266.269 1857.31 98.7524
10501.7 47.1376 15239.8 9.14128 200 83 1689.52 1275.55 476.39 328.574 35.7098
15190.3 12.6195 5779.97 65.4937 200 83 2126.97 708.533 1853.61 242.825 25.1376
15175.7 9.96392 5777.5 96.9824 200 83 2640.25 670.214 2529.16 287.18 25.6229
6960.04 140.571 11335.5 14.3762 200 83 670.267 1517.47 421.09 534.062 27.4551
2523.81 31.4148 4643.36 61.4095 200 83 890.239 819.549 1189.47 509.666 22.3234
11554.5 1.18556 8608.26 0.639616 220 84 67884 508.287 276.674 3234.57 170.849
11762.4 1.25184 10386.3 0.681664 220 84 57537.2 491.907 270.516 2644.47 164.945
4816 1.33771 10971.2 0.693072 220 84 55026.9 515.732 269.567 2527.13 138.608
3331.25 1.34479 8247.59 0.710735 220 84 52571.4 506.509 270.053 2355.44 137.29
10107.4 1.50928 2625.74 0.8176 220 84 41201.1 504.597 275.508 2240.88 102.896
6727.62 1.58624 7374.46 0.812337 220 84 40983.8 523.24 272.172 1884.26 117.077
4599.11 1.59333 4097.34 0.810461 220 84 39845.9 522.718 268.263 1816.04 98.3635
10570.5 38.924 15239.4 7.23674 220 84 2847.56 1562.24 541.034 319.983 29.2997
15240 30.3361 5734.94 23.0377 220 84 400.872 493.609 419.781 263.077 32.246
3446.24 224.077 6245.95 13.7082 220 84 175.57 943.681 189.781 319.388 32.5001
12720.3 38.1458 7459.79 27.6632 220 84 4166.09 2007.92 1670.95 386.26 21.2572
9494.06 134.211 6291.78 5.03198 220 84 245.67 891.457 90.777 427.478 27.8596
10583 87.7202 6241.22 35.4246 220 84 830.432 1370.51 837.086 503.479 23.6202
11554.9 1.26327 8606.47 0.640516 240 85 66581.6 533.304 274.128 2816.15 172.561
11758 1.31138 10383.5 0.676239 240 85 56772.2 510.675 266.456 2380.49 160.187
4814.43 1.37746 10969.3 0.682529 240 85 55980.5 534.754 267.777 2266.57 137.446
3327.72 1.44342 8246.33 0.712331 240 85 50740.8 531.638 265.642 2084.31 133.491
10103.7 1.59362 2625.23 0.822105 240 85 39617.5 518.061 270.875 2071.98 110.589
6730.48 1.66789 7373.22 0.821951 240 85 40440.7 544.843 273.724 1581.23 113.598
4597.4 1.64714 4094.73 0.79281 240 85 40122.6 540.221 262.973 2044.06 100.548
10549.8 46.934 15239.5 7.99364 240 85 2054.71 1434.83 485.664 320.868 32.4996
15145.8 11.9899 5353.97 59.7765 240 85 233.895 202.045 542.64 303.971 33.3107
15240 15.0182 5823.2 46.4861 240 85 3273.45 998.912 1941.03 262.661 23.5266
9411.69 21.1301 11371.6 22.0073 240 85 7189.63 2041 2094.04 330.909 13.4734
11010.9 272.415 6732.48 12.1538 240 85 298.746 1403.52 241.436 492.066 28.7757
1079.98 204.065 7636.42 17.7136 240 85 572.445 1733.71 451.673 331.171 25.2083
10117.2 147.394 5940.28 52.27 240 85 171.936 792.755 455.371 502.442 26.3013
10155.1 54.1119 14639.9 82.5758 240 85 868.335 1078.58 1352.3 484.399 24.0097
12719.5 24.5508 12834.1 19.2181 240 85 5860.96 2115.08 1806.03 501.931 10.666
10136.5 46.3413 12366.7 84.196 240 85 200.31 468.245 648.991 463.522 24.5222
7944.75 120.925 3849.69 26.0811 240 85 169.934 719.407 304.837 454.043 25.0322
8077.82 14.7059 2520 160.586 240 85 3195.05 994.518 3797.15 537.731 20.8615
10078.5 10.9038 4680.29 1264.54 240 85 424.378 274.661 3706.37 409.222 26.4673
8952.01 5.67844 4833.36 162.617 240 85 184.105 84.2873 867.032 414.66 25.8674
3597.66 72.1225 12836.6 32.3034 240 85 768.872 1212.15 777.878 520.232 21.7363
11554.7 1.35245 8606.02 0.654334 260 86 63013.3 552.351 272.17 2609.91 168.982
11758.3 1.41451 10379.3 0.69025 260 86 54203.6 532.841 265.223 2373.49 167.415
4815.88 1.48489 10969.9 0.702767 260 86 53130.7 556.921 268.299 2141.31 140.328
3332.95 1.51512 8244.75 0.717596 260 86 49823.3 549.622 264.93 1775.36 136.986
10102.8 1.71309 2622.57 0.826535 260 86 38965 548.801 269.998 1921.62 109.667
6730.69 1.79584 7372.61 0.846949 260 86 38163 564.494 273.557 1495.76 115.744
4596.09 1.77243 4093.06 0.829818 260 86 37441.1 558.002 265.824 1511.96 98.7016
10712.3 33.5456 15240 7.39711 260 86 1804.57 1097.66 423.83 216.636 35.2497
11555.7 1.40665 8604.32 0.664822 280 87 62636.3 569.334 275.662 2393.31 174.635
11760.3 1.44158 10378.8 0.696793 280 87 54581.4 544.303 268.947 2271.65 165.53
4815.18 1.54189 10967.6 0.711368 280 87 53163.6 577.719 272.054 2053.55 134.839
3331.33 1.5866 8241.85 0.714665 280 87 50023.7 573.486 264.288 1737.76 139.131
10102.5 1.73355 2623.2 0.837373 280 87 39116 555.864 274.301 1824.02 109.454
6731.93 1.84934 7370.92 0.844465 280 87 37991.9 577.65 271.995 1484.01 116.855
4593.68 1.83442 4092.74 0.832661 280 87 36793.9 569.844 264.168 1382.08 100.423
10649.6 81.5198 15239.9 4.67675 280 87 2816.63 2199.46 370.861 310.773 35.9869
10631.4 44.9891 15239.6 6.0454 280 87 2366.67 1488.32 419.848 296.783 34.1409
15240 71.7722 5519.14 35.5077 280 87 569.881 941.694 642.463 322.407 33.0361
11551.9 1.45906 8601.9 0.663111 300 88 62130.8 586.806 273.86 2262.74 169.974
11757.8 1.50548 10375.6 0.685978 300 88 54750.5 564.809 264.736 2125.26 173.794
4817.51 1.62794 10966.9 0.721512 300 88 51530.4 595.784 271.329 1762.03 138.874
3332.45 1.64822 8242.23 0.733138 300 88 47719.6 578.259 264.459 1441.62 142.411
10101.3 1.83774 2622.25 0.842648 300 88 38192.4 577.88 272.446 1631.19 111.34
4594.25 1.88154 4090.39 0.817615 300 88 38172.7 594.051 264.408 1322.96 100.129
6730.64 2.00382 7370.33 0.858609 300 88 35526.7 598.716 266.808 1133.5 117.011
10518.5 46.0034 15239.1 6.85266 300 88 1756.17 1284.43 393.932 277.66 35.6059
15080.2 12.1955 5794.47 114.951 300 88 685.989 371.242 1333.96 204.237 31.9007
8039.36 272.138 9603.43 39.2471 300 88 392.484 1545.52 558.9 383.106 33.8248
2849.14 41.3182 6302.93 4.98776 300 88 215.404 436.777 78.0695 495.37 29.3827
9660.42 73.417 5493.2 20.2687 300 88 178.983 559.491 263.798 527.183 26.3788
8901.35 44.6098 6608.18 11.0146 300 88 10795.1 3995.91 1629.04 385.424 12.0797
15229.1 192.154 7024.82 31.8489 300 88 827.894 2006.94 770.111 268.196 26.015
413.538 63.2104 7555.5 43.8555 300 88 295.252 676.682 553.344 432.623 24.6305
11550.2 1.53585 8598.1 0.67272 320 89 61308.4 609.376 275.94 2146.54 172.058
11757.9 1.57676 10374.2 0.714274 320 89 53143.8 580.782 271.934 2041.46 168.059
4823.69 1.672 10964.1 0.725289 320 89 51810.3 613.095 273.804 1749.35 134.286
3329.89 1.73236 8241.31 0.754306 320 89 47444.7 603.054 271.719 1431.12 140.142
10105.6 1.9049 2621.29 0.87175 320 89 37458.8 590.634 279.315 1515.73 111.323
6728.69 2.071 7371.81 0.865778 320 89 37778.8 635.677 278.312 1299.8 116.699
4596.61 1.97378 4089.05 0.859099 320 89 36605.2 605.339 272.082 1329.99 103.464
10311.6 33.0047 15239.8 7.43365 320 89 2137.8 1175.48 462.013 327.536 36.4679
15211.2 8.59236 5477.72 63.7473 320 89 609.604 264.3 889.691 234.391 37.1242
12644 36.2746 6412.41 42.5514 320 89 572.243 696.831 762.138 335.046 24.5396
11554.4 1.62141 8596.43 0.695752 340 90 57624.8 619.543 276.407 1923.75 170.385
11757.8 1.68658 10371.9 0.735574 340 90 51592.6 606.197 275.845 1831.54 169.6
4819.79 1.77538 10962.4 0.747662 340 90 50438.7 638.809 278.723 1691.23 130.596
3327.84 1.84699 8240.33 0.776619 340 90 45701.6 625.937 274.522 1330.83 139.081
10101.4 2.01372 2617.3 0.896913 340 90 36489.3 613.353 283.854 1316.78 107.582
4592.09 2.06132 4086.97 0.864263 340 90 35932.4 622.079 270.947 1455.9 105.248
6730.5 2.21651 7368.11 0.945207 340 90 33303.8 634.978 285.084 1166.38 109.803
10623.9 41.7407 15240 6.27601 340 90 2248.66 1356.84 414.745 250.22 38.2489
15240 21.2625 5253.16 60.0606 340 90 690.722 517.146 924.647 280.389 36.0013
15239.4 31.4385 5936.91 53.1123 340 90 1601.22 1027.43 1370.8 254.063 30.7643
11554.6 1.72256 8596.72 0.714618 360 91 56644.2 647.461 281.622 1769.64 169.178
11756.4 1.77673 10369.2 0.756744 360 91 49799.6 622.995 278.733 1646.21 168.257
4820.49 1.90644 10960.2 0.769875 360 91 48590.2 664.024 281.296 1552.77 137.881
3329.09 1.98533 8237.78 0.819001 360 91 42795.8 644.048 279.951 1232.79 139.03
10101.3 2.14876 2615.86 0.932537 360 91 35614.4 638.168 291.286 1504.73 113.352
4598 2.24017 4083.85 0.909535 360 91 34295.8 652.545 278.615 1282.94 105.428
6729.04 2.39231 7366.67 0.959474 360 91 32585.6 668.609 285.983 1041.27 111.91
10660.9 29.3955 15239.2 6.214 360 91 2185.01 1105.89 406.296 269.859 37.6833
15233.9 19.0073 5353.52 30.4495 360 91 791.979 524.379 691.201 268.08 34.1138
15156.4 9.80246 5400.02 146.481 360 91 1381.12 455.422 2119.4 188.629 33.6142
10053.8 99.2459 6076.85 21.6983 360 91 413.581 997.178 427.145 347.542 27.0578
5132.22 42.8193 12840 41.0885 360 91 1484.72 1242.93 1214.84 518.919 23.9568
9872.09 4.14767 13199.6 796.265 360 91 374.31 98.5072 2697.04 549.791 28.9948
13861.8 213.882 6843.18 16.2717 360 91 435.697 1529.19 367.239 337.127 26.5483
11558.9 1.80294 8593.3 0.730776 380 92 55507 664.475 284.861 1822.79 174.645
11758.7 1.85672 10367 0.7755 380 92 48758 638.481 282.437 1571.54 172.376
4826.66 1.9046 10957.6 0.760371 380 92 50293.1 672.305 282.588 1687.07 145.405
3330.57 2.01435 8236.81 0.813047 380 92 44523.1 663.385 283.637 1362.71 143.696
4596.15 2.30333 4080.96 0.925927 380 92 34723 671.969 285.687 1195.94 106.148
10100.8 2.32019 2613.94 0.958585 380 92 33817 664.132 291.496 1450.11 111.811
6731.16 2.47202 7363.65 0.998356 380 92 31767.3 676.938 293.632 1029.23 114.246
10545 24.0547 15239 7.00931 380 92 3025.41 1182.62 532.318 243.404 34.7569
15155.2 14.9068 5514.03 134.557 380 92 1096.27 534.018 1806.49 201.148 33.6721
15068.4 17.9903 6530.25 121.801 380 92 949.596 579.624 1672.07 259.636 27.8587
11555.2 1.93593 8591.38 0.762024 400 93 53310.8 692.305 291.152 1602.54 171.138
11759.1 1.99551 10364.6 0.813762 400 93 45771.7 658.046 286.962 1441.44 168.558
4826.81 2.09774 10957.4 0.812015 400 93 47160.9 707.012 292.247 1564.6 142.904
3332.01 2.11326 8234.32 0.851474 400 93 42498.4 675.6 290.203 1159.83 141.044
4599.35 2.45925 4079.51 0.969632 400 93 33050.3 689.542 291.369 1226.64 111.054
10104.5 2.39869 2614.25 1.01072 400 93 32308.7 668.578 300.418 1138.98 109.377
6742.98 2.66176 7364.88 1.05313 400 93 30491.4 704.049 303.194 957.209 114.723
10760.6 29.1397 15238 6.142 400 93 2081.49 1072.35 392.242 313.697 37.9357
10336.1 34.5527 15239.5 8.08884 400 93 2033.44 1170.69 477.384 308.05 37.1791
15203.6 18.3253 5382.91 37.9738 400 93 1517.09 713.511 1084.57 247.545 34.2312
11554.7 2.03537 8589.22 0.788998 420 94 52464 714.206 298.931 1407.86 175.132
11757.3 2.12351 10362.5 0.851984 420 94 43728.4 676.653 293.39 1176.93 168.79
3332.72 2.2795 8233.27 0.882428 420 94 41688.4 711.953 297.855 1124.83 141.756
4828.55 2.34578 10954.2 0.898284 420 94 41062.7 728.46 301.462 1567.36 131.73
4597.06 2.58312 4078.91 1.0129 420 94 33507.6 724.942 307.119 1292.42 108.062
10105.2 2.54445 2611.12 1.06377 420 94 31769.3 697.205 313.698 1058.48 107.624
6734.64 2.83028 7365.24 1.08 420 94 29840.3 735.726 307.93 970.4 108.816
10689.5 38.782 15239.7 5.19376 420 94 2177.46 1255.31 347.046 273.333 42.0223
15240 16.0378 5309.66 43.0973 420 94 1046.26 545.663 967.281 212.428 33.7694
15240 20.8693 5970.49 64.9462 420 94 980.006 612.699 1152.07 200.599 35.6516
8693.14 4.02898 10746.9 191.489 420 94 326.241 81.2397 1177.52 467.028 33.8178
15110.9 65.4476 6600.01 94.3936 420 94 524.841 882.248 1070.71 357.281 29.6978
9367.59 150.267 6130.17 17.9361 420 94 258.174 960.148 291.204 337.115 28.9411
3118.09 37.0673 5275.36 31.0505 420 94 5509.43 2287.84 2068.4 452.188 20.6196
5402.68 63.6339 12653.5 57.9837 420 94 672.714 992 943.741 428.494 28.8056
1587.53 134.254 10400.5 9.21201 420 94 252.354 915.296 178.996 388.986 26.4493
12507.7 16.4538 13214.2 166.723 420 94 219.852 258.601 963.824 340.316 25.4994
11556.7 2.07144 8587.31 0.805951 440 95 52912.2 731.017 307.261 1608.57 167.041
11757.6 2.2406 10361.1 0.881038 440 95 43307.4 704.75 302.136 1186.3 165.494
3330.27 2.34829 8232.91 0.913703 440 95 41625.2 732.672 308.789 1025.8 134.477
4832.12 2.49634 10948.5 0.941894 440 95 39796.1 754.246 311.06 1381.21 131.706
10109.2 2.60976 2609.75 1.06661 440 95 31690.7 705.368 313.34 1139.07 116.638
4599.56 2.71188 4075.21 1.04089 440 95 31616.1 732.54 306.069 1220.57 107.897
6734.6 2.95708 7364.33 1.12412 440 95 28841.9 742.989 314.027 860.999 116.851
10684.1 27.8075 15238.5 7.18219 440 95 2621.07 1162.48 494.473 295.572 39.4788
15156.7 13.8271 5747.84 61.4186 440 95 667.243 386.883 914.391 238.527 36.8677
15240 59.4132 5113.16 45.2104 440 95 284.78 577.296 497.379 262.699 38.5864
4315.09 49.1777 5948.78 57.1286 440 95 264.464 503.883 546.799 461.529 37.8374
11554.6 2.22926 8582.86 0.838035 460 96 51619.5 765.142 315.306 1597.43 169.656
11757.3 2.33284 10360.2 0.884784 460 96 38819.5 679.796 284.945 1317.8 186.354
3331.65 2.43735 8231.28 0.947938 460 96 41693 752.272 320.297 1132.43 140.854
4832.68 2.66989 10947.7 0.996798 460 96 36929.3 763.181 316.04 1047.24 136.89
10100.4 2.86882 2606.84 1.13503 460 96 31215.8 757.011 330.954 1057.75 114.11
4597.72 2.94039 4075.02 1.14207 460 96 30201.5 764.417 327.911 1054.76 107.11
6737.21 3.15894 7358.61 1.20902 460 96 28114.1 780.121 334.023 823.709 107.083
10703.9 20.3542 15240 6.62013 460 96 5552.97 1481.79 702.811 238.212 31.8407
15239.9 26.7259 5562.77 18.1081 460 96 994.228 715.019 568.192 247.871 35.2025
11552.1 2.29599 8583.3 0.868114 480 97 50868.9 776.218 323.958 1426.17 172.643
11764.1 2.4868 10357.4 0.959208 480 97 40728.9 741.042 318.188 1113.76 168.119
3329.61 2.63459 8230.5 0.991989 480 97 39162.4 772.337 323.797 928.603 146.116
4838.77 2.87557 10945.7 1.04401 480 97 35739.5 798.996 325.655 1090.31 131.918
10105.3 2.97177 2606.13 1.17579 480 97 30395.3 770.142 338.195 944.933 111.287
4600.12 2.98718 4076 1.1804 480 97 28920.5 758.633 331.321 1058.66 105.37
6747.82 3.25276 7361.37 1.22226 480 97 27256.4 780.269 331.396 783.875 113.497
10687.2 36.5567 15239.3 6.43564 480 97 3898.98 1653.29 559.064 302.902 39.2814
15240 29.5799 5417.09 25.3574 480 97 575 549.595 503.201 227.939 42.5737
8659.03 105.086 9720.13 86.2819 480 97 973.418 1493.92 1348.11 348.192 34.0461
13151.8 182.53 12522 8.48197 480 97 276.737 1110.81 174.86 426.446 27.7181
11553.9 2.50583 8580.65 0.897788 500 98 49476.1 817.751 329.835 1349.85 176.793
11763.3 2.6279 10353.4 0.993881 500 98 34749.3 703.716 301.358 1229.86 189.081
3332.62 2.70738 8225.51 1.03892 500 98 38338.4 777.973 334.798 820.86 150.395
4830.04 3.00186 10943.4 1.10754 500 98 34511.3 811.675 338.906 1149.51 131.788
10102.2 3.05154 2601.66 1.26696 500 98 29946.8 785.078 361.734 1111.21 105.6
4598.84 3.25543 4067.51 1.24398 500 98 29040.9 813.059 349.623 899.498 105.666
6737.88 3.44859 7358.15 1.30399 500 98 27011.5 815.745 351.826 821.226 109.613
10652.5 32.8256 15240 5.02462 500 98 3797.78 1511.61 451.174 331.434 42.3916
15240 26.127 5479.17 32.9717 500 98 1393.93 825.868 941.616 261.827 37.4808
4425.15 31.3611 6836.9 204.251 500 98 3027.17 1366.27 3663.36 355.895 35.787
9516.84 4.11977 11939.4 227.626 500 98 256.599 65.0825 1150.41 486 32.6121
9388.83 74.2737 6401.36 35.0746 500 98 241.23 635.966 420.114 330.747 29.894
11554.3 2.56451 8576.07 0.95279 520 99 48118.3 823.01 344.936 1231.82 173.043
11758.1 2.85029 10351.6 1.07481 520 99 36684.4 780.868 336.606 953.806 168.06
3324.83 2.90949 8226.41 1.0912 520 99 37945.4 821.057 349.783 863.64 146.027
4832.17 3.21384 10945.5 1.15065 520 99 33928.6 843.804 348.151 1044.31 136.73
10114.5 3.28062 2601.02 1.30907 520 99 28793.3 810.687 365.189 944.28 109.818
4599.7 3.43415 4063.93 1.2738 520 99 27910.5 823.555 349.457 897.476 113.014
6738.04 3.66859 7358.81 1.3558 520 99 26166.2 838.562 358.892 721.428 112.221
10702.7 27.4392 15239.1 6.46702 520 99 3455.67 1299.65 520.634 212.994 43.1739
15207.4 13.9634 5488.5 46.2626 520 99 1531.77 596.556 1191.73 347.34 37.0625
11115.4 39.8934 7079.85 74.4763 520 99 1550.45 1164.63 1629.76 539.051 29.5861
11910.5 40.9741 4954.15 99.7525 520 99 394.286 603.742 975.408 437.062 27.1353
14801.9 261.412 7758.01 18.9907 520 99 268.58 1300.37 308.556 308.536 29.0007
8311.13 52.5496 12470.5 38.0265 520 99 187.959 476.866 397.169 508.499 26.6082
14742.4 1720.63 7753.06 5.02539 520 99 303.927 3521.6 106.608 379.268 30.8996
11552.1 2.65976 8574.87 0.976921 540 100 46808.4 833 348.161 1164.63 176.066
11760.6 2.9587 10350.1 1.11504 540 100 35686.3 793.091 343.911 829.512 166.356
3323.11 3.06188 8226.76 1.16923 540 100 35661.8 828.512 362.164 818.848 144.3
4839.48 3.29961 10941.6 1.18651 540 100 33264.2 853.724 355.173 940.471 134.754
10113.8 3.4868 2600.04 1.40956 540 100 27322.8 831.969 382.229 817.287 104.841
4602.46 3.54532 4067.58 1.3684 540 100 27441.2 850.834 373.332 798.244 98.6013
6739.52 3.82065 7357.28 1.4327 540 100 25847.1 860.967 376.21 605.326 110.254
10586.4 35.432 15239.8 5.19219 540 100 2893.96 1361.45 400.062 262.309 44.3451
15237.7 12.2965 5810.08 34.4405 540 100 2202.3 682.541 1265.38 239.783 31.1831
15240 14.387 5388.5 27.7365 540 100 2500.34 808.042 1198.15 258.286 30.6541
8215.95 955.358 9703.8 13.509 540 100 220.232 2091.21 204.817 403.227 40.0428
9763.51 135.823 6151.81 15.8677 540 100 213.219 809.053 236.864 394.036 31.7082
9895.18 140.419 6145.1 15.4338 540 100 193.224 781.349 219.333 525.551 32.0149
8305.23 55.8027 10980 16.7339 540 100 9392.92 3792.29 1879.83 382.039 19.5176
11556.4 2.87911 8571.86 1.03101 560 101 46009.7 875.245 363.358 1129.82 178.628
3326.41 3.09804 8222.99 1.19686 560 101 36996.3 850.177 377.366 766.396 146.132
11757.9 3.20443 10343.8 1.1843 560 101 33482.9 814.751 352.325 971.558 166.594
4837.56 3.55953 10938.6 1.24205 560 101 33013.2 902.239 370.043 803.944 131.995
10112.7 3.65768 2595.41 1.4869 560 101 27267.3 864.302 402.125 864.412 102.503
4602.25 3.86167 4063.63 1.43363 560 101 26624.2 887.813 383.381 659.062 103.951
6741.47 4.06503 7351.51 1.51436 560 101 25064.2 882.839 389.403 511.868 114.227
10888.2 14.5666 15240 12.3526 560 101 1405.52 544.887 491.853 592.682 53.4553
15145.4 16.4384 5547.21 65.2599 560 101 730.087 441.842 961.039 251.685 41.4269
3874.41 16.4025 6569.57 31.224 560 101 11530.9 2036.21 3002.94 396.96 20.6271
11544.4 2.977 8563.2 1.0929 580 102 44998.3 889.41 380.13 880.04 175.497
11757.1 3.27542 10337 1.27531 580 102 33481.4 827.781 377.84 779.959 166.824
3325.66 3.41715 8221.73 1.32305 580 102 34173 884.963 399.166 614.757 138.612
4841.27 3.57925 10936.9 1.28892 580 102 33058.2 908.137 383.878 830.054 130.296
10109.9 3.78762 2591.58 1.59734 580 102 26066.2 864.221 419.523 675.874 105.399
4601.48 3.98743 4059.81 1.55864 580 102 25490.7 889.793 405.661 740.434 103.63
6730.12 4.41145 7354.81 1.57256 580 102 25375.6 941.547 405.856 432.072 114.687
10585.3 28.6102 15239.3 5.28487 580 102 3741.36 1369.23 462.064 214.136 45.3757
15180.1 10.5679 5450.36 54.9253 580 102 1541.09 494.46 1295.32 252.901 38.9768
8376.41 8.41332 11039.8 492.08 580 102 210.585 137.621 1487.32 311.177 37.5813
15240 132.444 7261.61 53.509 580 102 780.192 1514.72 941.097 339.41 33.3322
11549.4 3.17215 8561.77 1.15228 600 103 43419.2 916.812 392.555 924.98 173.573
11751.8 3.45735 10339.2 1.29672 600 103 32175.4 845.235 376.11 644.169 164.899
3325.17 3.45176 8218.43 1.30537 600 103 35281.7 902.918 400.241 726.849 142.187
4834.82 3.79544 10935.7 1.40942 600 103 30349.1 907.812 399.436 812.146 130.446
10116.9 4.1282 2592.12 1.65168 600 103 26169.5 930.361 435.038 712.128 99.3099
6735.73 4.3961 7353.21 1.63508 600 103 24162.7 917.321 410.35 510.754 113.845
4611.19 4.26 4063.15 1.65494 600 103 24344.8 915.587 419.384 544.822 101.184
10761.2 26.8705 15238.4 6.29824 600 103 3902.54 1362.19 542.499 280.29 43.6227
15240 15.2643 5446.43 25.3761 600 103 1960.78 716.647 969.452 211.393 36.6404
5415.96 10.3398 5727.95 516.683 600 103 321.755 201.768 1773.15 323.486 48.0753
15239.7 12.4594 5969.24 56.9761 600 103 2205.81 682.429 1645.52 158.455 32.8899
8159.45 41.6022 10375.8 112.032 600 103 225.43 428.166 730.099 271.948 35.9191
10002.3 63.7214 5777.83 37.3386 600 103 1030.59 1243.46 929.197 490.32 27.5196
2091.99 20.1826 6491.7 13.7677 600 103 10568.9 2574.58 1972.6 422.844 9.09977
15240 38.8363 7313.63 85.878 600 103 292.16 490.927 756.105 258.672 30.048
11548.2 3.32362 8564.31 1.18733 620 104 43597.2 945.969 403.978 973.555 179.416
11755.4 3.59199 10336.9 1.37483 620 104 32195.4 868.153 397.065 571.505 166.066
3326.42 3.67033 8218.57 1.40868 620 104 33757.8 919.878 419.328 668.319 146.183
4829.44 3.92446 10936.4 1.38819 620 104 32324.6 956.574 406.407 840.606 133.75
10116.4 4.15509 2584.38 1.74277 620 104 26038.7 934.891 456.416 714.585 97.4243
4602.51 4.32519 4058.28 1.70744 620 104 24762 930.007 434.772 716.903 104.057
6747.63 4.69775 7355.25 1.67518 620 104 24351.3 963.742 421.046 578.955 114.9
10709.2 22.6136 15238.4 5.7573 620 104 3630.92 1171.93 483.656 232.806 47.0556
15236.7 11.4585 5488.63 33.0284 620 104 2735.22 712.215 1342.65 244.417 35.0596
6720 6343.78 9617.87 4.13112 620 104 1028.96 11608.6 188.192 419.092 40.9521
11544 3.4614 8564.13 1.24164 640 105 42543.6 962.417 415.93 731.707 178.898
11759 3.78666 10332.4 1.43917 640 105 30211.5 876.081 401.207 673.472 162.073
3330.99 3.75322 8218.51 1.44145 640 105 34094.2 944.705 431.475 736.314 140.648
4849.31 4.17504 10931.4 1.4719 640 105 30237.8 970.526 415.152 715.357 130.207
10107.1 4.15879 2589.14 1.79123 640 105 25945.5 934.811 467.36 608.361 96.6624
4583.01 4.58827 4060.25 1.80636 640 105 22955.2 936.452 440.628 525.544 102.156
6732.96 4.88018 7352.37 1.79502 640 105 24423.9 1000.69 450.791 405.026 108.028
10714.8 21.1731 15232.5 5.43596 640 105 5010.3 1370.4 556.56 260.084 40.4105
15240 13.1977 5435.78 28.3665 640 105 1837.69 634.45 1002.78 220.416 36.1341
7681.4 995.414 10858.2 3.68197 640 105 447.962 3177.04 94.7258 336.142 33.8087
14925.8 4.4365 7558.94 225.88 640 105 281.408 84.3252 1234.64 232.302 29.0889
11544 3.53656 8560.88 1.28177 660 106 41985.4 969.611 425.231 750.776 180.342
11755.5 3.84733 10326.3 1.50117 660 106 29508.4 868.058 410.284 711.28 171.402
3327.84 3.83859 8214.76 1.52972 660 106 34189.5 962.891 456.537 610.051 139.207
4842.34 4.3528 10929.5 1.51378 660 106 29620.2 983.958 420.667 737.265 134.76
10112 4.46678 2587.77 1.93241 660 106 23603.3 930.319 474.725 590.866 103.133
6722.42 4.9165 7352.32 1.84275 660 106 23739.4 991.726 454.893 586.616 107.932
4605.53 5.06259 4057.57 1.88089 660 106 23258.8 1020.34 462.048 545.334 95.8384
10698.8 18.7228 15238.9 5.93218 660 106 5088.27 1277.13 597.568 276.141 41.654
15240 14.9722 5442.88 34.2253 660 106 756.79 418.227 678.561 289.023 44.6222
8490.52 218.772 8133.59 29.1776 660 106 202.257 878.582 297.889 360.961 54.9846
11548.3 3.62683 8561.9 1.34068 680 107 40331 965.313 433.629 745.061 182.773
11756.4 4.16886 10318 1.60292 680 107 29911.7 931.801 439.798 608.024 162.667
3322.42 4.07935 8210.53 1.61995 680 107 31643 966.914 461.966 642.86 139.384
4845.79 4.50913 10934 1.56409 680 107 29460.4 1011.64 433.234 748.411 129.744
6729.96 5.12029 7350.62 1.9489 680 107 23331.4 1006.39 472.97 434.081 111.216
4610.05 5.02598 4052.38 1.99049 680 107 22839 1003.52 481.151 642.848 97.3367
10105.1 4.92507 2584.6 2.07165 680 107 23227.6 1005 504.587 460.932 92.7282
10770.5 22.5195 15240 5.00912 680 107 4951.67 1381.03 512.568 266.427 44.765
15240 9.61053 5472.91 39.3117 680 107 1125.5 390.469 912.706 267.061 40.9804
6960.41 131.702 9840.25 48.5152 680 107 755.742 1412.21 836.267 350.896 41.1111
9726.35 55.5576 6331.88 43.8226 680 107 534.025 808.875 710.735 474.018 30.6695
11546.5 3.86212 8556.57 1.36999 700 108 40522.6 1011.08 443.329 702.724 182.741
11757.3 4.21007 10325.6 1.61124 700 108 30073.9 936.238 442.099 588.137 167.59
3323.95 4.22114 8209.56 1.64919 700 108 31886.5 998.271 472.124 768.323 135.77
4853.52 4.56363 10929 1.64653 700 108 28573 995.121 445.072 675.333 137.743
10113.9 4.66059 2581.79 2.1273 700 108 22491.4 936.052 504.143 518.005 103.046
6737.26 5.54275 7351.67 2.02804 700 108 22550.8 1040.07 480.466 443.234 113.921
4603.15 5.47571 4044.31 2.03105 700 108 24651.1 1122.29 512.519 487.026 89.0785
10801.6 21.6213 15239.4 5.52573 700 108 4495.97 1250.56 517.78 216.919 50.8407
15239.9 16.2843 5333.46 21.1733 700 108 2451.85 834.354 976.163 260.757 36.7765
11539.8 4.05292 8554.41 1.50672 720 109 38854.2 1029.27 473.656 624.936 176.278
11751.7 4.4346 10315.7 1.73056 720 109 29677.2 968.771 468.724 656.463 162.179
3332.06 4.56031 8208.12 1.77159 720 109 29881 1019.14 486.542 730.828 136.168
4855.19 4.69071 10928.1 1.72622 720 109 28170.8 1004.58 460.436 866.977 139.696
6722.93 5.83124 7355.58 2.11374 720 109 20366.6 1019.16 471.992 502.591 115.963
4605.36 5.36565 4040.19 2.12807 720 109 23914.3 1080.76 523.98 536.094 93.992
10108.9 5.00669 2577.41 2.34124 720 109 22285.3 990.682 548.264 515.565 95.9477
10686.2 25.1341 15239.6 5.72804 720 109 4433.2 1358.84 529.772 184.152 49.7219
15240 14.6405 5422.62 37.8958 720 109 639.231 379.171 661.914 201.6 43.7528
15240 57.0502 6262.71 29.9379 720 109 824.694 962.397 676.289 243.433 39.4782
10631.3 31.2218 12597 59.4545 720 109 1245.55 933.522 1331.85 342.668 26.294
2448.62 5.21967 5475.77 220.95 720 109 213.979 82.6546 1047.98 444.556 30.9063
8730.07 35.2149 5551.22 36.1488 720 109 6773.82 2469.23 2506.08 499.035 20.4458
12620 37.6877 5828.16 5.273 720 109 191.021 391.702 75.9841 527.609 28.6378
14406.8 182.173 9715.96 16.6419 720 109 176.006 869.338 223.042 364.752 29.6098
11542.5 4.35589 8549.89 1.5983 740 110 36739.9 1047.23 484.028 667.499 180.326
11760.6 4.74552 10316.9 1.84913 740 110 28012.1 981.835 481.063 700.62 165.414
3330.19 4.56352 8208.87 1.88963 740 110 29293.8 1018.88 511.915 617.598 128.384
4851.7 5.15539 10926.3 1.84871 740 110 25752.9 1025.78 467.467 889.826 137.915
6717.66 6.15135 7351.09 2.26988 740 110 19881.9 1048.08 496.792 564.828 112.815
4604.59 5.56004 4045.52 2.24097 740 110 21631.7 1061.14 522.667 466.218 89.6046
10100.1 5.29346 2572.31 2.46584 740 110 22103 1030.07 571.984 529.483 93.3916
10696.7 21.8712 15240 5.43126 740 110 3952.05 1182.8 479.044 263.116 50.2593
15240 16.3075 5337.75 30.4372 740 110 1225.69 570.89 820.85 235.304 42.3969
11530.9 4.23716 8550.76 1.67173 760 111 36000.1 1018.9 498.486 562.331 178.654
11759.8 4.83948 10313 1.89558 760 111 28640.2 1013.33 498.867 568.034 158.414
3326.33 4.96559 8208.55 1.9324 760 111 28133.3 1048.25 509.004 654.708 135.9
4847.84 5.22578 10922.4 1.94551 760 111 25847.6 1038.77 490.007 748.351 136.56
10097.3 5.26074 2579.28 2.49233 760 111 20777.3 990.284 558.028 517.918 95.7987
6729.24 6.36407 7354 2.41207 760 111 18326.7 1024.33 500.485 481.245 115.575
4597.68 5.81509 4040.83 2.37407 760 111 21634.6 1104.38 552.009 590.84 84.6763
10630.7 23.2229 15239.8 5.21133 760 111 4014.01 1223.27 465.525 213.652 52.1913
15239.5 9.87908 5598.28 29.6002 760 111 3875.96 779.103 1529.37 259.1 32.5105
7200.02 143.339 11786.1 14.2115 760 111 445.315 1186.53 323.868 483.24 33.8136
13718.5 83.6998 6053.67 5.24742 760 111 229.444 658.911 89.3957 431.007 30.2407
15239.9 467.784 8982.94 3.73063 760 111 198.052 1468.34 22.3115 290.789 31.553
0.560958 789.976 7245.66 3.17516 760 111 557.075 3247.74 92.709 249.142 30.0824
12267 129.557 13507.4 24.2655 760 111 179.205 752.451 294.907 386.895 26.9476
8715.39 18.9553 13006.6 79.7595 760 111 163.276 242.348 564.797 425.306 25.1288
1232.33 120.457 10372.9 4.27826 760 111 297.467 931.915 84.68 591.508 27.3852
11534.1 4.53451 8550 1.77041 780 112 33283 1030.16 504.26 589.79 173.71
11738 4.92534 10307.1 2.00665 780 112 26769.5 996.333 507.188 642.572 153.505
3298.94 5.09916 8210.53 2.06918 780 112 24554.6 984.682 500.233 623.106 145.959
4849.06 5.26134 10918.7 1.97083 780 112 25778.6 1052.63 497.237 729.259 128.623
6710.44 6.43594 7353.91 2.48947 780 112 16873 988.706 492.226 583.009 116.306
10113.9 6.00848 2569.6 2.73397 780 112 19078 1030.98 574.645 416.886 100.38
4591.71 6.38114 4033.87 2.54351 780 112 21173.9 1169.31 580.695 528.957 82.3028
10581.9 23.4883 15239.4 5.27916 780 112 4356.58 1309.15 496.32 219.287 47.5687
15240 54.2194 5678.38 42.0403 780 112 421.271 643.474 560.486 326.558 45.8792
15240 43.8537 5148.24 26.0148 780 112 434.618 591.359 440.869 364.389 43.1322
11537.9 4.64497 8550.68 1.82762 800 113 33154.1 1045.13 517.197 677.183 173.456
11747.9 5.22257 10312.4 2.05415 800 113 27203.1 1045.83 521.977 548.985 152.217
4827.56 5.30254 10918.5 2.11784 800 113 25124 1037.59 520.22 637.467 133.834
3323.02 5.19962 8215.05 2.12774 800 113 26511 1056.07 537.902 696.065 130.874
6726.62 6.54249 7358.45 2.6506 800 113 19117 1090.29 560.197 509.845 101.345
10118.7 6.05528 2572.42 2.77144 800 113 20201.7 1076.83 601.665 505.473 94.8197
4600.65 6.69558 4041.64 2.56145 800 113 18472.4 1098.76 537.758 616.47 95.8054
10744.1 23.0943 15236.6 5.35912 800 113 4688.57 1316.36 514.625 271.341 52.5492
15240 8.53488 5638.17 58.6445 800 113 1579.76 425.606 1328.49 258.231 42.7739
13709.2 111.613 6873.92 30.1708 800 113 926.463 1546.63 764.273 456.978 30.3009
675.62 62.8589 7508.78 13.4347 800 113 5204.18 2989.05 1204.6 240.985 20.1172
11269.4 9.60173 6128.74 25.6921 800 113 14489.2 1753.37 3520.42 519.193 9.17568
10420.6 69.2781 12988.8 19.9485 800 113 3172.27 2427.71 1198.74 465.404 21.2173
3461.15 51.9287 13281.2 19.425 800 113 2085.85 1709.84 967.143 445.657 19.8728
11529.7 4.69324 8548.78 1.96404 820 114 32036.4 1043.96 542.758 527.833 164.213
11734.7 5.29098 10305.4 2.17835 820 114 26064.6 1029.43 535.478 684.993 154.763
4840.48 5.56014 10919.7 2.19175 820 114 24860.4 1068.92 533.62 746.788 131.114
3309.43 5.47104 8221.58 2.26824 820 114 25448.8 1084.9 559.964 677.017 120.84
6711.17 7.15356 7346.9 2.60848 820 114 18585.1 1141.51 545.441 595.738 100.244
10108.2 6.42507 2568.63 2.92973 820 114 18275.7 1062.75 597.472 553.916 96.1831
4603.79 6.88592 4042.83 2.78103 820 114 18593.8 1136.89 581.808 483.636 89.2124
10674.7 23.5419 15239.9 5.08519 820 114 3643.69 1155.46 430.385 303.916 56.1477
15205 13.7913 5481.48 35.1827 820 114 2487.68 749.023 1292.99 193.007 39.1765
9934 55.8442 6408.48 22.4995 820 114 251.011 530.422 314.813 456.748 36.4994
1079.93 206.567 7450.67 33.5794 820 114 351.562 1265.43 481.876 386.421 34.413
11348.3 304.261 6246.26 7.76008 820 114 246.759 1296.81 144.89 359.206 33.7331
11535.9 5.02279 8545.05 2.15857 840 115 29542.4 1049.36 563.525 561.462 163.51
11733.6 5.39555 10300.9 2.31338 840 115 25400.2 1035.2 557.075 621.044 149.773
4824.4 5.60754 10911.4 2.33445 840 115 24769.1 1082.03 564.067 820.265 124.827
3322.15 5.61422 8209.46 2.40691 840 115 25807.8 1116.77 594.178 698.989 117.568
6709.69 7.87988 7356.26 2.88172 840 115 13957 1020.03 502.59 618.604 117.793
4595.76 7.05638 4043.5 2.90556 840 115 19450.9 1195.18 621.136 572.514 83.5954
10107.3 6.73584 2566.3 3.12501 840 115 19007.9 1140.79 649.973 568.294 85.678
10738.7 23.7823 15238.7 5.24461 840 115 4076.19 1235.42 468.34 237.746 54.9266
15235.6 9.39088 5652.43 61.7049 840 115 1062.76 363.643 1092.37 206.021 47.2108
11533.6 5.3269 8550.4 2.18331 860 116 29012.9 1079.8 563.299 528.338 164.369
11739.5 5.5289 10311.2 2.38632 860 116 22684.3 984.907 536.386 760.33 157.504
4851.51 5.75262 10919.2 2.41421 860 116 20753.5 993.336 525.834 847.222 134.887
3311.82 5.53068 8210.96 2.44655 860 116 24912.4 1083.82 590.821 653.931 119.091
6710.7 7.20523 7360.02 2.92938 860 116 16386.5 1077.12 562.847 551.255 99.9202
10100.4 6.5505 2554.75 3.24727 860 116 17175.5 1041.72 628.018 502.665 97.0612
4589.75 6.81651 4039.75 3.05646 860 116 18874 1150.63 637.689 642.402 83.5738
10692.5 22.1458 15239.6 5.39261 860 116 4711.08 1293.6 519.572 211.545 51.6143
15239.9 11.0525 5538.44 45.8417 860 116 2104.5 587.484 1345.48 246.154 42.7487
8058.04 37.6015 11484.1 18.0005 860 116 6266.55 2383.62 1548.61 295.479 23.7878
9536.83 136.896 4513.67 23.5069 860 116 269.504 888.721 337.719 400.314 35.5924
11526 5.53526 8541.46 2.35739 880 117 27040 1070 578.794 577.122 163.125
11730.8 5.38957 10296.7 2.63019 880 117 24343.4 1025.11 609.211 601.084 139.491
4863.68 6.19459 10917 2.4761 880 117 20915.9 1052.96 540.902 624.071 130.315
3312.45 5.92364 8209.71 2.52375 880 117 23136 1089.84 582.744 896.831 121.107
6715.74 7.0722 7362.6 3.21157 880 117 14492.7 1008.52 571.988 461.271 95.5185
10089.9 6.57731 2551.45 3.26937 880 117 19407.5 1155.47 689.031 530.817 76.793
4576.54 7.70656 4038.8 3.25432 880 117 16341 1158.34 623.006 577.853 84.2493
10747.5 26.1578 15239.3 5.26116 880 117 3286.79 1159.57 417.867 233.42 57.0596
15239.2 18.1428 5444.8 19.5326 880 117 4784.92 1274.54 1332.15 231.081 32.9974
11520.8 5.68473 8553.45 2.47616 900 118 26425.5 1088.2 599.098 540.191 153.259
11729 5.97001 10310.3 2.64926 900 118 21174.6 1005.8 565.003 717.307 152.341
4834.65 6.03415 10910.5 2.50501 900 118 22510.6 1090.52 571.88 868.111 119.561
3313.26 6.00395 8211.47 2.64563 900 118 21689.7 1058.35 583.966 781.489 125.135
6695.87 7.41902 7358.42 3.12852 900 118 16074.7 1106.48 593.932 564.767 90.5646
10076.6 6.63892 2557.69 3.52941 900 118 17472.2 1090.25 689.256 591.423 82.3425
4592.59 7.74365 4027.36 3.16431 900 118 18401.5 1252.35 652.662 669.814 77.3102
10682.5 24.528 15240 4.87771 900 118 4540.98 1338.24 470.5 251.09 52.8814
15239.9 8.87408 5566.39 56.9624 900 118 3183.11 635.409 1897.82 227.657 39.16
8269.8 21.2511 11235.3 21.3846 900 118 6641.85 1843.28 1850.37 328.428 19.0635
11515.7 5.62682 8548.27 2.68689 920 119 23804.1 1022.17 604.64 585.389 156.204
11735 6.06672 10301.2 2.84266 920 119 22261.8 1063.69 620.726 699.346 136.053
4842.27 6.61623 10921.4 2.71359 920 119 19456.3 1058.82 561.225 748.108 130.63
3308.03 6.81385 8218.92 2.66835 920 119 21082.4 1129.81 578.832 814.626 126.601
6727.14 7.98024 7355.31 3.22326 920 119 14789.2 1106.09 581.171 618.62 93.2326
10082 7.06889 2559.05 3.44894 920 119 18362.7 1183.24 700.81 615.277 75.3604
4576.56 7.87077 4040.39 3.36219 920 119 17568.2 1238.95 670.355 506.316 76.4778
10677.2 20.4609 15239.9 6.00457 920 119 4265.32 1155.42 528.805 226.968 56.0581
15238.7 10.0113 5581.6 55.9336 920 119 3105.9 674.416 1831.6 209.321 41.4764
666.322 15.3472 7470.15 20.3354 920 119 6175.73 1515.93 1821.65 403.869 14.4799
8061.86 48.8634 11559.4 10.4276 920 119 9570.56 3639.52 1399.18 265.306 17.6961
10564.6 23.0892 13881.4 162.285 920 119 187.295 279.609 822.741 505.427 33.0118
13191.4 24.2654 5759.98 128.456 920 119 774.525 631.877 1567.48 394.126 26.73
12177 79.3966 13881.7 23.796 920 119 202.362 605.95 305.332 353.767 29.2374
11233.1 13.6093 6240 962.549 920 119 1066.25 505.912 4944.79 543.98 30.5253
12777.5 5.42369 13514.2 53.1461 920 119 207.476 85.7795 491.916 416.961 29.6804
11505.1 5.99577 8547.27 2.80786 940 120 22221.8 1024.81 602.64 642.996 159.446
11728.9 6.37194 10308 2.98386 940 120 20948.1 1060.71 623.358 717.592 138.953
4839.44 6.39988 10909.6 2.87304 940 120 20380.4 1077.25 607.105 893.1 120.018
3319.95 6.28378 8216.65 2.87717 940 120 22418.6 1136.16 644.879 769.493 108.798
6718.01 8.39791 7356.47 3.46222 940 120 13123.1 1063.93 574.568 604.308 98.879
4598.31 7.94398 4042.3 3.5334 940 120 15873.6 1171.59 658.021 549.094 81.3204
10088.3 6.26299 2553.23 3.56123 940 120 22191.8 1260.76 817.98 549.703 54.2869
10646.6 25.4931 15230.6 5.68449 940 120 4480.91 1343.56 521.562 250.014 55.5527
15239.6 11.9999 5514.2 41.4049 940 120 2931.09 743.109 1529.66 247.058 39.7172
7325.94 129.837 9855.82 57.9636 940 120 493.164 1113.1 729.853 401.716 43.9477
9404.94 26.8029 6502.81 15.1992 940 120 17077.5 3447.89 2421.48 407.797 17.8002
1079.95 541.889 7596.77 11.5748 940 120 3248.46 6364.27 792.479 362.768 32.5428
8374.38 14.9474 14688.7 70.9318 940 120 6704.05 1478.57 3655.15 361.274 19.2944
11521.5 6.24927 8551.06 2.85105 960 121 20189.8 1000.76 579.965 568.031 161.043
11713.1 6.61302 10305.7 2.9956 960 121 20049.5 1060.79 610.824 661.749 140.128
4843.67 6.70965 10928 2.91291 960 121 17042.3 986.252 550.086 750.223 140.342
3300.29 6.45153 8217.96 2.84931 960 121 22500.2 1162.94 642.668 999.096 106.224
10070.8 7.46392 2568.09 3.71413 960 121 16244.3 1150.71 697.374 543.038 76.3878
6689.85 8.40552 7369.51 3.76316 960 121 13574 1095.37 628.109 560.075 92.9959
4597.43 8.23483 4044.14 3.48766 960 121 17921.7 1295.21 699.478 695.827 74.3192
10605.4 25.4192 15234.5 5.91403 960 121 5215.58 1446.62 580.074 170.961 55.7122
15232.5 19.7139 5334.98 19.9504 960 121 2422.61 921.542 928.045 288.71 38.4895
15190.3 10.0437 6122.15 61.5564 960 121 1487.35 464.683 1334.71 264.598 41.134
720.748 53.0827 7450.91 9.63741 960 121 10627.1 3945.51 1378.2 284.08 19.0886
1906.5 16.8057 6126.53 12.6927 960 121 12747.4 2531.01 2064.06 364.868 8.3199
11515.6 6.51455 8554.09 2.98976 980 122 20185.1 1039.53 606.219 495.675 151.168
4833.37 6.78961 10931.7 3.03613 980 122 17090.2 1002.12 571.514 921.854 135.145
11722 6.7875 10301.2 3.07545 980 122 23353.6 1204.19 688.588 847.078 116.726
3304.81 7.40596 8226.98 3.05162 980 122 18515.7 1123.6 605.174 818.29 121.936
6718.85 9.31154 7372.63 3.65909 980 122 10770.9 1016.04 538.32 532.625 104.513
10067.3 7.65826 2560.18 4.3849 980 122 13322 1034.99 704.159 573.737 87.035
4586.57 9.09568 4053.07 3.86528 980 122 14495.7 1215.68 672.406 651.583 82.9132
10677 23.6981 15238.9 6.45695 980 122 5054.35 1366.25 607.373 233.265 56.2648
15147.7 7.89098 5705.84 65.5825 980 122 3313.3 596.943 2084.09 235.779 39.3171
11513.6 6.7664 8559.33 3.10132 1000 123 18342.8 1004.37 589.534 499.471 159.466
11736.8 7.16544 10296.2 3.25971 1000 123 19617 1117.87 649.959 757.085 130.931
4856.47 7.58636 10935.3 2.9771 1000 123 17422.6 1088.97 569.803 872.653 132.491
3317.28 7.79416 8232.56 3.09026 1000 123 17905.9 1137.39 599.69 820.389 123.84
6701.55 9.64565 7371.41 3.61176 1000 123 13630.2 1209.31 614.111 436.377 87.7613
4584.88 8.36079 4054.65 3.84717 1000 123 16468.1 1243.66 720.385 556.134 77.6582
10086.7 7.20905 2563.26 4.02154 1000 123 17865.6 1231.45 801.984 620.794 58.9656
10547.3 26.9797 15240 6.09817 1000 123 3864.54 1258.67 501.553 228.994 61.3923
15240 10.3018 5599.32 41.1489 1000 123 2479.36 608.539 1374.61 157.392 43.2304
7847.13 1765.44 11226.8 4.14437 1000 123 607.302 4727.15 135.722 401.717 40.0498
11676 66.768 5216.72 84.9961 1000 123 353.605 713.134 810.597 344.936 32.8367
12840.8 1052.71 6053.07 5.11129 1000 123 327.114 2845.47 114.961 468.612 31.3293
13588.8 16.808 3996.97 313.14 1000 123 240.331 269.042 1353.23 335.122 28.5643
11516.6 6.91259 8563.69 3.27228 1020 124 17022.7 982.32 591.631 487.005 157.759
4845.99 6.78921 10927.9 3.1096 1020 124 18721.7 1069.27 617.6 880.506 121.896
11713.3 6.97966 10292.9 3.33439 1020 124 21583 1186.97 707.74 630.618 112.131
3313.47 7.35568 8226.79 3.36811 1020 124 18870.3 1152.12 668.14 783.024 109.613
4579.06 11.009 4073.07 4.22109 1020 124 10788.1 1131.6 602.008 410.138 101.623
6722.44 11.436 7379.12 4.03619 1020 124 9218.08 1063.12 535.245 364.167 104.638
10089.8 7.68761 2574.29 4.26733 1020 124 16147.5 1219.97 797.244 515.931 59.7271
10660.2 26.0349 15233.1 6.79548 1020 124 5808.64 1562.64 681.528 234.14 53.3145
15227.4 8.29183 5759.72 78.2865 1020 124 3230.01 600.321 2203.24 287.72 43.5491
336.475 99.659 7260.84 52.6341 1020 124 188.296 622.086 441.42 350.791 37.0242
13817.1 157.69 6147.57 13.6033 1020 124 179.795 796.018 191.133 523.473 32.6835
9359.98 598.151 12269.3 6.95186 1020 124 715.471 3140.75 249.782 489.601 32.4384
1693.76 24.2801 6479.99 95.2152 1020 124 2248.11 1090.74 2307.34 414.597 25.8059
2826.95 21.5624 12432.4 97.177 1020 124 1709.91 889.703 2044.41 495.732 25.2328
11511.7 6.87769 8569.1 3.27707 1040 125 17191.3 988.37 597.11 458.697 154.222
4851.39 5.82732 10925.4 2.85239 1040 125 26434.6 1240.99 719.996 884.896 77.1894
11717.2 7.05637 10307.8 3.59903 1040 125 20016 1140.74 717.419 753.209 117.689
3280.98 6.90024 8215.85 3.202 1040 125 21731.9 1211.58 699.275 815.394 97.8109
6689.23 9.94566 7384.36 4.31948 1040 125 9544.64 1002.43 575.901 508.812 100.827
4546.06 8.64736 4069.01 4.37497 1040 125 13848.6 1168.87 729.701 547.078 76.211
10086.6 7.01767 2563.08 4.02988 1040 125 21448.7 1406.96 916.548 541.56 39.6103
10638.2 29.9998 15227.1 7.10174 1040 125 3669.82 1301.58 544.495 251.806 61.0845
15239.9 8.585 5578.72 40.5478 1040 125 3165.81 612.614 1553.04 183.712 41.8621
14421.8 364.43 9176.28 12.7434 1040 125 370.694 1740.3 272.335 291.627 33.9278
13880.7 22.4781 6340.25 61.7441 1040 125 7146.16 1890.98 3333.23 385.692 23.9106
9307.39 116.688 4866.39 4.60537 1040 125 249.508 802.108 77.7613 323.444 32.8983
14162.1 26.6251 12122.7 79.3582 1040 125 2978.51 1375.79 2516.79 404.329 21.6393
13440.1 315.394 13332.3 14.5697 1040 125 292.236 1527.59 275.889 366.085 26.4044
2169.04 20.8987 13108.2 32.8748 1040 125 6293.83 1909.59 2519.22 447.269 12.9617
13691.8 45.2391 4679.97 115.34 1040 125 282.316 548.89 908.061 496.189 24.9066
2791.17 11.8708 1200.03 211.436 1040 125 285.094 243.763 1292.76 501.644 21.598
7080.66 15.6827 1512.95 118.959 1040 125 174.059 227.601 750.235 542.933 21.3815
1032.32 50.3138 3263.15 43.2241 1040 125 177.799 486.492 446.264 681.017 19.5124
2784.24 10.6342 1453.09 97.1794 1040 125 146.304 152.92 630.886 492.69 19.539
12916.2 98.7931 259.75 16.9751 1040 125 154.317 651.281 228.528 425.595 19.8694
14760 197.64 15238.8 24.1897 1040 125 258.935 1191.24 375.856 328.454 21.4939
907.87 37.0598 13843.5 131.642 1040 125 223.212 462.687 924.745 550.541 18.8583
3415.58 6.10671 1282.28 60.102 1040 125 154.433 83.8479 498.558 486.603 19.713
11527.9 7.35346 8566.01 3.44654 1060 126 18897.9 1096.7 657.347 541.034 142.814
4854.44 6.56354 10942 2.95891 1060 126 23258 1220.59 682.09 837.112 94.4078
3302.39 7.70668 8251.83 3.30297 1060 126 15950.8 1065.93 595.275 851.351 123.661
11718.8 6.95736 10290.2 3.6281 1060 126 22853.2 1240.43 786.408 709.946 101.801
6691.57 10.3321 7391.79 4.28127 1060 126 9743.95 1044.77 581.418 463.748 96.9476
4544.62 7.26741 4050.09 4.10853 1060 126 20626.1 1366.77 892.938 532.614 49.8288
10079.3 8.2528 2551.64 4.5309 1060 126 15910.2 1275.3 831.48 522.507 58.166
10645.5 27.9111 15240 6.96817 1060 126 4456.73 1383.8 594.791 204.307 60.1831
15240 12.3456 5436.1 36.9575 1060 126 2095.22 621.886 1177.08 264.759 45.5958
9026.92 155.722 11048.8 11.8636 1060 126 6820.77 4877.59 1166.13 386.047 33.1971
11517.2 6.81568 8571.55 3.71519 1080 127 17470.3 1008.82 669.205 561.674 140.178
4848.87 6.83658 10926.8 3.16295 1080 127 23914.6 1300.58 740.001 729.162 82.7602
3301.49 7.73207 8239.95 3.46462 1080 127 18335.6 1182.04 676.697 662.281 104.742
11727.7 7.0358 10293.2 3.69557 1080 127 23083 1269.12 807.529 568.325 95.9232
6684 11.6259 7394.24 4.16145 1080 127 10437.9 1170.89 592.998 442.813 92.9665
4570.62 8.87167 4072.52 4.00939 1080 127 17877.4 1427.28 804.749 435.997 56.0289
10088.6 8.25646 2573.31 4.62468 1080 127 15560.3 1276.5 842.267 568.144 54.2484
10564.9 29.1162 15238.7 6.41815 1080 127 3228.78 1199.01 474.33 313.003 61.463
15238.9 19.1184 5423.86 39.6695 1080 127 1143.87 591.873 893.356 301.972 47.5661
11438 23.7939 13372.5 108.712 1080 127 4264.85 1470.95 3364.89 486.826 27.1482
11513.3 8.20919 8580.35 3.7619 1100 128 15692 1065.01 636.095 439.597 145.411
4862.91 6.36812 10940.3 3.11508 1100 128 26191.9 1335.62 778.557 697.16 69.3474
3284.71 9.14814 8268.8 3.37313 1100 128 12440.9 1028.15 527.116 827.076 134.244
11704.1 7.72178 10307.7 3.9568 1100 128 19651 1223.77 775.13 727.153 104.33
6709.36 10.6858 7391.59 4.43708 1100 128 11457.2 1186.77 659.917 535.353 85.2571
4573.31 8.18103 4093.17 3.98716 1100 128 18340 1387.72 817.988 426.847 51.959
10063.5 8.4454 2575.71 4.62046 1100 128 17520.1 1429.21 917.293 534.454 43.0066
10572.3 23.6391 15237.6 7.82051 1100 128 4070.32 1220.73 620.611 216.605 56.9113
15240 14.6164 5643.54 32.0917 1100 128 2084.85 690.214 1088.44 273.554 45.2695
11661.8 83.2987 4545.37 13.697 1100 128 319.366 788.006 273.177 593.245 28.5358
10994.9 242.047 5877.21 10.0588 1100 128 226.927 1135.89 176.091 383.423 30.361
8947.77 39.105 12836.5 36.7567 1100 128 4835.3 2189.96 2115.18 418.874 21.4234
13481.9 99.0545 6165.42 34.2378 1100 128 769.655 1356.65 764.381 446.638 27.4238
6698.78 18.9551 13200.1 37.6984 1100 128 5120.78 1529.87 2304.56 584.466 17.6121
5625.4 9.79131 13802.5 333.003 1100 128 430.297 260.766 1966.96 517.564 23.2623
6056.04 37.1267 14445.3 33.1983 1100 128 3897.81 2048.98 1920.91 412.717 15.4818
14678.1 265.574 13001 12.5752 1100 128 152.719 1027.21 173.058 572.017 24.6872
15196.1 58.9407 12898.7 5.42924 1100 128 183.461 511.722 78.9988 363.263 24.5005
11530.6 8.54365 8596.32 3.69942 1120 129 14024.3 1022.59 589.903 471.02 151.573
4848.51 7.60691 10953 3.15542 1120 129 22169 1329.77 706.688 706.401 87.4841
3266.97 8.18081 8260.48 3.58516 1120 129 14655.5 1072.18 611.411 736.913 116.595
11707.2 5.30231 10311.2 3.17677 1120 129 37208 1530.78 998.016 448.617 34.0984
6688.32 11.8753 7408.48 4.11351 1120 129 10670.4 1205.27 596.541 431.518 90.621
4575.65 11.7011 4084.33 4.4924 1120 129 10318.8 1178.61 627.585 500.451 89.1767
10088.6 7.52274 2585.31 4.22839 1120 129 22153.1 1601.6 1007.48 403.779 24.9213
10463.5 27.2419 15240 27.0618 1120 129 1388.4 733.396 730.708 495.767 69.9719
15197.2 19.9711 5276.64 16.442 1120 129 3812.97 1197.6 1065.29 131.311 33.9198
15240 8.90846 5722.45 27.1371 1120 129 13628.3 1426.15 2908.56 160.845 24.2889
12712.6 38.4419 12360 57.3328 1120 129 1391.08 1050.75 1304.9 364.678 33.4609
9356.23 38.973 12526.7 19.3767 1120 129 5438.97 2337.84 1551.59 391.562 20.6295
7039.9 38.4512 13589.8 38.1648 1120 129 2652.11 1610.9 1604.15 462.432 21.1133
11507.3 8.2711 8580.95 3.94377 1140 130 15226.1 1057.94 649.999 465.102 142.564
4846.5 7.21213 10947.3 3.24459 1140 130 22725.4 1325.33 740.134 680.421 78.4953
3297.99 9.52513 8264.29 3.46902 1140 130 13598.9 1117.72 568.854 545.762 124.966
11703 5.66159 10314.9 3.10687 1140 130 40042.2 1665.29 1013.46 429.196 35.1893
6688.58 11.4105 7417.62 4.47578 1140 130 8795.61 1054.88 570.752 411.559 96.268
4542.53 10.0208 4066.35 4.54854 1140 130 15511.6 1397.64 811.574 464.27 65.3807
10093.9 10.1995 2628.28 4.89874 1140 130 10596 1190.43 717.549 469.918 58.8201
10684.2 27.3218 15240 7.67635 1140 130 3669.11 1233.34 573.327 248.55 61.7263
15239.8 10.6596 5605.76 32.7741 1140 130 4370.83 837.994 1634.56 213.26 40.8037
11508.5 9.48802 8582.55 4.1608 1160 131 13013.5 1046.42 616.646 373.504 153.067
4840.22 6.73333 10943.6 3.31533 1160 131 27089.3 1433.83 841.388 518.149 62.783
11709 6.87064 10297.4 3.4563 1160 131 32690.7 1596.8 956.779 515.491 62.9575
3281.58 8.11878 8254.87 3.60601 1160 131 19434.6 1291.8 732.376 722.018 89.7379
6701.97 11.2009 7406.68 4.39596 1160 131 12379.8 1284.45 687.02 340.605 80.4145
4538.35 10.0806 4079.5 5.07183 1160 131 9821.55 1064.08 674.826 498.264 83.5475
10078.2 10.2204 2615.08 5.61422 1160 131 9797.19 1142.71 761.49 503.513 59.7243
10725 23.1238 15239.7 9.01924 1160 131 6531.5 1557.91 880.487 207.709 52.2015
15240 11.6993 5565.95 64.4038 1160 131 2059.26 579.969 1518.69 253.525 52.4394
1.29203 149.994 7448.77 26.734 1160 131 550.418 1261.94 501.881 201.045 44.64
11528.5 8.96699 8593.8 3.97937 1180 132 15640.7 1134.87 667.033 409.073 137.135
4823.08 8.29605 10949 3.41759 1180 132 21605.5 1412.62 751.262 587.498 79.3471
11730.8 5.80855 10329.4 3.08595 1180 132 41053.7 1738.17 1025.67 461.19 32.1132
3270.73 9.2463 8263.28 3.76285 1180 132 16020.3 1233.93 672.619 634.746 105.028
6673.04 12.2055 7413.23 4.52224 1180 132 10806.2 1257.87 653.007 344.572 82.1553
4541.41 8.70121 4067.2 4.12649 1180 132 19940 1528.91 884.531 469.166 47.8747
10072.1 10.4143 2609.52 5.46344 1180 132 10919.2 1267.95 810.543 380.962 48.6586
10665.6 38.0764 15239.8 7.92929 1180 132 3402.01 1409.23 559.988 206.272 64.2467
15239.9 8.2056 5381.84 44.7998 1180 132 6694.02 872.569 2405.13 158.65 40.3549
10260.2 640.808 5964.49 10.2346 1180 132 405.814 2312.06 236.171 482.677 40.8242
10226.7 21.011 13800 628.275 1180 132 205.568 269.023 1662.06 449.85 37.5953
12362.4 191.346 6253.61 24.3819 1180 132 1602.06 2694.02 893.973 554.057 29.876
11503.2 8.84026 8590.57 4.02697 1200 133 17256.3 1195.64 713.087 355.17 129.562
4863.76 6.71654 10957.4 3.30653 1200 133 27084.6 1454.03 847.248 620.137 56.726
11704.6 5.31739 10286 3.27801 1200 133 45043.8 1733.04 1146.56 531.012 26.4628
3257.01 9.14209 8283.5 3.49568 1200 133 18427 1354.85 695.779 580.929 89.8502
6701.81 10.0874 7423.67 4.25842 1200 133 14296.4 1349.89 741.446 340.709 64.6832
4624.99 8.9345 4093.21 3.83515 1200 133 23870.6 1780.14 934.528 383.651 36.5343
10118.6 11.5776 2648.18 5.66747 1200 133 8689.24 1168.34 723.934 439.826 58.3614
10538.3 25.8689 15239.8 8.14024 1200 133 4824.45 1386.4 690.685 177.733 59.0934
15217.1 6.91709 5427.11 107.731 1200 133 6944.49 771.191 3751.95 252.285 46.5345
5457.23 13.8823 5820.03 22.16 1200 133 18288 2133.45 2833.63 279.217 31.6388
3845.38 21.0905 5862.57 88.9014 1200 133 5632.78 1460.8 3192.52 335.588 39.0199
0.0056054 84.5106 7327.53 26.9873 1200 133 1445.12 1569.22 847.059 221.512 39.4597
11530.7 8.475 8598.06 4.14622 1220 134 18021.3 1201.38 749.203 318.293 123.973
4848.65 6.65142 10957.6 3.26141 1220 134 30673.4 1597.46 910.931 486.223 43.6769
3284.09 8.46356 8296.1 3.46282 1220 134 22666.7 1486.66 784.366 549.244 73.35
11723.6 4.62283 10289.1 2.93471 1220 134 59381.4 1981.54 1257.22 489.397 0.192753
6681.1 12.5294 7419.37 4.92935 1220 134 10523.5 1266.29 688.443 460.614 80.415
4562.82 11.2851 4084.31 4.74658 1220 134 14356 1422.77 796.559 452.473 71.4344
10054.6 11.0547 2608.21 4.96317 1220 134 14645.6 1581.33 893.831 345.996 40.0056
10598.5 37.4088 15238.9 9.32839 1220 134 4058.45 1531.91 684.216 202.488 63.0231
15238.9 17.8832 5465.9 35.833 1220 134 1445.8 627.032 928.664 237.929 52.7417
15222.5 16.7331 6009.48 41.4264 1220 134 1776.57 676.404 1127.45 216.747 50.1494
0.00333069 44.9163 7332.07 19.2336 1220 134 390.705 560.851 344.466 247.097 45.3248
10926.6 30.1658 12240.4 113.949 1220 134 1197.5 835.506 1701.07 324.33 36.3576
11523.5 9.85594 8590.12 3.89452 1240 135 19971.2 1392.19 756.609 394.766 121.231
4854.07 7.01184 10954.6 3.32478 1240 135 28449.4 1567.14 882.49 552.448 49.6791
11704.5 5.91459 10315.1 3.14148 1240 135 42451.6 1824.18 1069.02 431.113 27.4719
3290.5 8.12197 8281.78 3.49729 1240 135 23948.9 1509.67 819.827 477.936 67.6037
4548.91 5.68527 4083.3 3.43158 1240 135 39143.1 1980.54 1193.78 450.665 0.0148282
6669.9 12.8755 7434.82 5.09743 1240 135 10888.8 1317.05 720.706 386.312 78.1029
10086.5 13.4234 2649.36 5.51718 1240 135 10047.7 1398.37 772.615 452.409 53.7633
10651.5 28.9098 15238.2 9.86152 1240 135 3955.93 1319.07 701.75 185.095 62.1799
15239.8 11.1282 5501.18 40.3732 1240 135 2525.03 627.098 1322.9 199.679 50.762
1079.96 102.965 7613.15 21.5689 1240 135 1990.01 2003.82 861.04 315.335 42.5709
11510.3 9.1229 8612.92 4.35666 1260 136 19642.1 1324.81 816.604 368.847 118.063
11728.1 5.72483 10303.1 3.1887 1260 136 50252.6 1971.86 1190.53 404.227 22.7576
3277.02 7.00656 8282.99 3.61282 1260 136 27540.3 1534.34 928.121 443.408 51.1168
4864.05 7.30681 10968.4 3.26869 1260 136 32959.1 1793.98 952.519 515.474 39.952
4549.62 7.74329 4106.25 3.56517 1260 136 30577.7 1976.17 1032.71 327.754 20.0455
6687.45 11.1885 7449.79 4.12013 1260 136 19489.8 1773.87 871.617 327.175 48.7987
10058.2 9.29176 2661.02 4.82155 1260 136 17105.3 1636.86 987.302 367.158 25.3634
10628.8 45.1405 15238.7 9.46801 1260 136 2384.04 1268.53 517.685 179.445 69.2156
15239.7 17.9211 5208.85 20.2698 1260 136 2824.55 907.025 974.862 217.749 45.941
15239.8 12.6191 6024.28 43.3412 1260 136 2891.01 733.201 1485.58 170.714 48.6436
9951.85 21.3577 4080.01 61.6638 1260 136 3680.51 1271.64 2299.41 367.164 28.2047
11509.1 10.016 8625.94 4.5709 1280 137 16523.3 1254.49 760.11 313.072 132.815
11747 4.86435 10319.6 2.81132 1280 137 55370.9 2015.76 1163.11 324.889 0.000346312
3270.86 9.86582 8279.08 4.11494 1280 137 17696.2 1394.59 773.275 526.116 88.8459
4864.85 6.63354 10965.1 3.43584 1280 137 32150.7 1670.32 987.588 406.942 36.9576
6660.34 9.37329 7440.69 4.02662 1280 137 24172.7 1837.73 976.027 306.488 38.1589
4555.54 7.66471 4123.43 3.90889 1280 137 26476.1 1773.78 1028.81 362.369 25.1523
10109.6 7.89661 2648.25 4.66264 1280 137 21399.7 1739.56 1117.2 359.871 14.5613
10543.4 36.3076 15239.1 10.8662 1280 137 2458.14 1159.39 579.307 191.536 66.0441
15237 12.3789 5414.64 34.9953 1280 137 3892.28 837.971 1527.55 195.719 49.8516
5880.04 950.609 8682.29 22.2737 1280 137 582.326 2943.23 418.615 236.609 70.8696
5627.95 13.3878 5732.86 118.474 1280 137 16317.4 1830.81 6037.91 306.626 46.6005
503.602 35.2079 7530.91 12.2219 1280 137 10376.9 2855.56 1513.29 200.563 27.8691
12730.6 971.81 6052.74 8.85191 1280 137 779.458 3973.55 304.819 321.604 39.9073
11503.9 9.50962 8605.22 4.57674 1300 138 20103.7 1364.92 851.01 296.432 122.221
3277.26 7.95374 8296.04 3.88976 1300 138 25160 1561.39 927.906 528.866 59.203
11709.2 4.9646 10281 3.04937 1300 138 59390.9 2111.17 1302.59 438.526 1.40079
4869.89 5.15102 10962.5 3.14571 1300 138 47383.9 1953.97 1199.32 416.584 1.47329
6656.23 14.9617 7443.39 4.77987 1300 138 11624.6 1496.29 713.945 377.458 75.7084
4540.46 7.21246 4124.6 3.31843 1300 138 42052.6 2457.28 1179.72 263.572 4.85898
10102.5 13.3224 2659.42 4.89396 1300 138 15334.6 1868.9 917.888 346.641 34.9044
10441.2 46.3546 15240 6.44812 1300 138 1371.92 972.279 297.571 255.505 69.8767
15153.7 5.88292 5941.33 105.544 1300 138 4319.44 530.406 2853.66 243.248 51.6952
15240 12.6013 5317.7 29.4606 1300 138 2356.75 652.855 1071.79 265.163 51.6315
11520 8.93483 8615.43 4.1896 1320 139 25135.8 1534.53 923.041 244.883 98.1784
3259.54 9.24516 8289.84 3.53603 1320 139 26824.5 1773.81 886.023 462.585 60.2445
11720.5 5.38068 10335.6 3.11148 1320 139 53407.6 2099.19 1245.38 318.26 6.01625
4862.04 6.83167 10972.2 3.4677 1320 139 34863.4 1860.12 1061.2 358.403 25.911
6666.55 11.4103 7478.97 4.456 1320 139 19622.2 1830.88 939.547 288.002 44.7854
4557.2 6.08455 4092.11 3.5989 1320 139 40651 2152.68 1274.63 366.304 0.365292
10102.9 14.1816 2660.07 7.22446 1320 139 8545.89 1328.95 861.594 358.215 54.5536
10590.8 44.9917 15238.5 10.7146 1320 139 2332.78 1271.68 560.931 263.742 64.9222
15236.9 13.8739 5265.14 28.7502 1320 139 4990.55 1031.12 1574.34 220.174 46.9495
11131.7 12.6391 13430 204.372 1320 139 211.287 190.297 937.797 320.221 40.1567
6240.01 74.4489 12736.2 36.419 1320 139 1035.02 1267.08 862.546 325.776 36.311
8533.9 39.2857 14898.1 38.2648 1320 139 2629.71 1509.72 1487.93 434.99 29.2206
11112.6 4.63193 5305.05 10.7547 1320 139 202.663 59.3212 166.449 408.106 37.2198
11468.3 8.03823 8618.15 4.04939 1340 140 31262.1 1647.89 1024.82 347.148 84.3097
11741.3 5.1175 10320.1 3.09058 1340 140 65399.4 2305.17 1390.63 312.165 0.000424771
3263.82 5.36494 8323.26 2.92503 1340 140 50508.7 2123.53 1155.76 305.29 0.000102097
4829.4 8.69657 10987 4.08868 1340 140 24888.1 1664.45 966.317 370.326 55.7352
6672.8 6.88766 7474.48 3.21488 1340 140 43891.3 2541.05 1184.2 381.44 0.0271876
4490.66 6.87047 4138.77 3.35209 1340 140 44155.3 2487.5 1231.93 298.028 1.8146
10118.6 17.4754 2658.56 7.95153 1340 140 7704.62 1397.26 858.234 292.687 60.4238
10571.5 35.3679 15238.9 10.4594 1340 140 3077.78 1284.95 636.231 226.79 64.9029
15240 13.9567 5375.25 27.3195 1340 140 3223.72 802.4 1182.67 223.504 55.7241
9239.99 441.216 8230.28 11.6178 1340 140 538.892 1906.7 267.218 302.386 73.6384
11512.1 9.79574 8632.24 4.01836 1360 141 29393.4 1785.65 979.371 275.426 90.1514
11704.1 5.03513 10341.2 3.11752 1360 141 59030.4 2152.4 1331.97 309.619 0.14651
3279.11 6.25447 8306.81 2.97444 1360 141 52906.6 2345.84 1178.33 368.398 9.01453
4861.05 5.10684 10981.8 3.27301 1360 141 47380.2 1944.14 1249.45 332.387 0.970252
6626.76 6.22395 7459.3 3.65957 1360 141 40097.3 2193.96 1288.76 324.907 0.0486651
4538.84 7.47175 4150.09 3.163 1360 141 52792.4 3008.54 1277.06 269.586 0.352624
10132.7 9.41163 2667.82 4.62422 1360 141 25091 2158.12 1201.47 356.733 14.533
10490.6 56.434 15239.9 9.84742 1360 141 2313.12 1414.57 525.46 157.442 67.3949
15239.8 7.97264 5555.73 70.0425 1360 141 4857.15 689.122 2398.02 167.625 56.2736
15239.4 8.1294 5636.9 55.7812 1360 141 5652.9 760.793 2325.87 171.123 53.3548
5210.73 45.1936 6337.05 70.5785 1360 141 4671.51 1850.02 2338.46 249.951 58.5705
788.849 1905.19 7373.12 3.15358 1360 141 6273.9 14991.9 389.936 199.005 49.262
3421.8 8.57157 4928.2 853.254 1360 141 10989.8 1118.41 13290 310.125 48.8994
10597.5 131.233 4025.63 5.65603 1360 141 208.796 710.111 82.3446 285.448 47.9675
10561 71.8372 3500.64 24.1742 1360 141 2845.37 2010.17 1112.04 293.593 40.6128
9118.41 27.7233 3246.97 17.4263 1360 141 11531.8 2680.55 2032.98 345.774 25.5093
9862.85 137.409 4013.72 34.1155 1360 141 269.929 847.166 401.147 405.175 43.7247
11554.3 12.1208 8623.53 4.63542 1380 142 22123.4 1675.44 910.219 309.889 114.477
4876.26 6.45521 10985.1 3.62105 1380 142 37029.1 1852.89 1142.32 443.924 23.8234
3268.7 6.45936 8297.44 3.37328 1380 142 42915.7 2049.78 1168.86 443.365 18.4581
11712.5 5.39763 10316.2 3.16726 1380 142 67664 2460.77 1447.24 324.417 0.639892
11716.3 5.2475 10273.6 3.55627 1380 142 60520.3 2181.51 1508.85 375.895 6.16434
6681.99 7.70852 7451 4.19221 1380 142 36629.2 2202.09 1321.03 333.157 16.6507
4549.52 6.24348 4127.92 3.7461 1380 142 38388.5 2147.39 1289.52 347.411 0.309789
10100.3 7.46285 2677.29 4.1109 1380 142 32949.3 2363.93 1308.86 312.542 0.625959
10533.7 61.7044 15239.3 14.3938 1380 142 1227.52 1067.7 476.672 165.655 70.23
15237.9 12.0484 5313.15 27.421 1380 142 3696.56 792.25 1281.79 262.157 53.3716
10241.8 29.3594 15211.6 9.91487 1380 142 6996.73 1900.27 993.873 197.349 45.4617
5438.12 57.2321 6719.94 58.2241 1380 142 1591.25 1181.8 1192.51 290.513 67.2177
6197.82 134.198 8283.18 37.0757 1380 142 5158.64 3345.21 1711.95 276.813 64.2037
15236.2 18.4645 6310.96 23.8372 1380 142 4196.79 1141.38 1323.28 151.771 43.1736
10607.1 9.74354 3363.19 203.991 1380 142 354.915 204.504 1164.76 340.593 47.8174
12960.6 28.2965 12301 40.1576 1380 142 6169.47 1914.69 2327.99 291.634 30.0325
8106.5 87.153 5646.51 24.887 1380 142 2581.66 2226 1126.05 425.608 33.0065
15047.9 8.20517 3839.98 63.9627 1380 142 4617.49 816.859 2967.04 350.242 16.6903
11529.5 4.55705 8642.01 3.17341 1400 143 64190.2 2023.69 1411.45 343.228 0.836
11548.2 7.25315 8629.82 3.79033 1400 143 44970.8 2007.04 1234.35 333.625 51.5009
11737.9 5.41776 10345.5 3.11092 1400 143 59971.4 2336.94 1340.26 302.621 0.00270021
3289.4 5.67563 8297.14 3.0347 1400 143 55287.9 2344.53 1254.06 446.731 0.29749
4860.95 5.32336 10972.6 3.34534 1400 143 45982.4 1991.85 1257.05 348.681 1.20763
6585.23 8.29583 7479.43 4.00097 1400 143 34168.1 2237.7 1220.12 304.783 17.5131
4493.52 5.97478 4089.22 4.29373 1400 143 39457.3 2073.64 1494.8 498.571 0.82475
4402.23 7.92745 4140.74 3.49513 1400 143 45574.4 2779.23 1291.54 348.289 5.00297
10063.5 7.24728 2667.45 4.17398 1400 143 30510 2222.92 1281.12 359.198 0.209865
4475.89 23.8313 7830.15 12.4697 1400 143 15824.8 2341.3 1611.02 284.223 66.2872
10537.5 34.1558 15240 17.4033 1400 143 1919.57 1002.85 686.874 128.466 62.6301
15234.8 16.7268 5557.13 24.2964 1400 143 3085.05 876.748 1086.59 155.771 55.0256
6796.8 108.907 8949.61 47.5463 1400 143 305.055 718.304 463.276 279.601 67.3393
3462.72 14.0045 5307.72 106.835 1400 143 235.169 205.872 664.643 285.674 51.9148
6960.14 802.955 3399.6 11.2167 1400 143 1349.56 4789.52 481.356 303.236 38.6401
14418.6 44.0463 11149.5 20.2461 1400 143 2590.36 1617.24 1037.44 257.196 27.5283
13183.9 2043.23 5413.69 6.36841 1400 143 234.206 3237.39 112.478 409.183 36.257
11499.3 5.01517 8647.27 3.07565 1420 144 70377.4 2256.08 1413.91 405.945 6.12995
3339.69 5.83293 8342.47 3.38205 1420 144 51122 2173.77 1311.65 250.207 8.61983
11690.5 5.68837 10351.1 3.39413 1420 144 59891.2 2315.95 1429.02 264.24 7.58998
4873.27 5.69769 10972.3 3.29992 1420 144 51803 2221.87 1308.35 380.326 3.34819
6616.17 8.53597 7488.13 4.37313 1420 144 31392.9 2119.51 1243.93 254.108 22.7409
4553.12 6.22639 4129.7 3.81468 1420 144 42490.3 2257.51 1382.79 392.492 0.129098
10076.9 8.59277 2676.02 4.96936 1420 144 26969 2134.04 1343.74 366.595 11.8514
4200.18 81.597 8041.33 12.3434 1420 144 2215.49 1524.55 546.064 325.172 99.7636
10507.1 54.71 15240 8.99387 1420 144 1613.5 1162.87 411.742 250.774 67.0591
15239.9 10.9456 5405.45 35.5738 1420 144 1929.67 517.908 1023.89 219.17 63.695
5100.59 46.9746 6012.87 60.3974 1420 144 1027.93 862.69 985.365 270.133 64.5635
11513.8 5.26648 8646.78 3.41414 1440 145 64770.3 2181.66 1472.75 335.618 13.0595
3341.79 5.65083 8343.46 3.3365 1440 145 51552.2 2206.79 1321.17 267.253 2.89128
4879.91 5.54678 10976.7 3.41212 1440 145 48838.8 2142.89 1322.73 377.141 0.897709
11717.5 5.3675 10316.3 3.41716 1440 145 62889.1 2365.01 1506.62 350.074 0.320189
6596.79 7.64714 7465.83 4.44134 1440 145 34592 2139.25 1355.58 335.558 15.7577
4488.42 6.67754 4104.03 4.74956 1440 145 34628.5 2007.46 1481.24 370.393 9.08558
10061.7 9.11721 2664.65 4.64386 1440 145 30068 2418.39 1349.66 319.59 9.41702
10575.8 40.8639 15240 29.0519 1440 145 897.336 732.858 608.523 196.969 70.1954
15239.8 13.7858 5325.53 29.1263 1440 145 4800.53 990.49 1525.79 197.019 51.1085
15211.3 11.6711 5857.79 36.2136 1440 145 6580.3 1068.7 2063.49 180.646 45.8798
0.49804 79.877 7401.72 13.7226 1440 145 3886.78 2477.14 926.855 233.838 41.0757
3146.08 11.9219 4995.84 40.45 1440 145 14793.7 1773.38 3668.88 426.909 28.3214
10530.4 9.76185 3841.26 185.636 1440 145 312.98 189.762 1038.71 313.098 48.435
11505.7 5.25037 8618.54 3.21125 1460 146 67687.2 2243.09 1427.2 292.775 11.3725
11487.6 5.15284 8647.93 3.2129 1460 146 66956.1 2204.02 1423.21 335.333 10.478
11745.6 6.30044 10353.2 4.03071 1460 146 51833 2190.02 1502.18 274.367 20.0814
3308.49 5.57294 8292.66 3.28669 1460 146 56832.9 2340.17 1378.57 450.301 0.00115696
4815.65 5.53667 10987.8 3.47162 1460 146 55958 2279.86 1438.27 345.694 1.44422
6565.07 10.3278 7498.6 5.9482 1460 146 23325.6 1899.68 1292.74 328.671 41.29
4591.84 7.06131 4173.66 5.23303 1460 146 36072.8 2092.22 1620.97 323.32 12.7053
10147.9 6.9256 2708.13 4.59379 1460 146 30463.5 2123.74 1409.29 411.421 0.184753
10471.1 76.4388 15240 8.88642 1460 146 1029.01 1101.54 321.739 209.004 67.8871
15240 11.4146 5760.36 20.0362 1460 146 10371.9 1349.74 1902.01 162.232 41.3531
15130.2 10.8508 5480.84 67.9799 1460 146 2602.16 606.172 1697.88 187.191 60.4284
635.712 31.2112 7487.67 19.7434 1460 146 5736.56 1876.24 1443.33 195.926 35.8834
4456.85 92.544 12121.7 43.4003 1460 146 1523.11 1622.33 1088.37 374.479 46.6201
11384.7 167.375 4767.46 18.4508 1460 146 222.974 862.668 253.024 392.543 41.5022
11512.4 7.57701 8649.22 3.46858 1480 147 59939.1 2487.4 1354.89 288.012 39.5139
11728.7 8.84714 10329.2 4.20854 1480 147 43215.4 2320.19 1340.75 259.11 42.8242
3350.1 7.95395 8373.62 4.06379 1480 147 40595.1 2214.3 1305.23 295.449 29.0665
4950.67 5.19265 10976.8 3.88133 1480 147 46423.4 1967.56 1470.57 340.064 0.182215
4751.2 5.98766 10895.9 4.2669 1480 147 51819.8 2230.3 1640.76 445.043 9.28639
6589.3 11.7837 7519.87 5.50887 1480 147 23791.9 2101.63 1237.29 323.225 39.9373
4351.29 11.6165 4095.9 7.78164 1480 147 12812.2 1475.4 1134.07 376.611 48.1837
4515.67 7.01408 4134.86 4.04674 1480 147 44939 2613.71 1508.69 357.137 0.160828
10107.1 9.196 2679.38 5.10458 1480 147 30470.7 2378.63 1458.62 342.086 12.5003
15226.5 16.4008 5319.29 30.8244 1480 147 2466.58 757.588 1082.59 240.185 60.9431
10500.9 46.6676 15240 9.15613 1480 147 1773.09 1129.69 440.172 283.395 64.9288
8209.03 26.3002 7391.31 16.4128 1480 147 13876.9 2514.1 1915.94 250.753 45.8008
11509.2 5.89173 8638.21 3.81187 1500 148 60228.9 2188.24 1521.15 343.356 25.0434
4896.08 7.1046 10999.3 4.12814 1500 148 38077.1 2022.27 1299.32 328.501 23.9251
11891 8.44093 10370.4 7.2666 1500 148 27023.8 1665.46 1507.81 285.481 62.9413
11615.5 5.90028 10324.5 4.21468 1500 148 56286.4 2256.18 1673.1 361.182 12.0666
3310.76 6.53952 8328.55 3.27234 1500 148 69828.5 3004.84 1516.73 495.47 1.15828
6523.29 19.0553 7519.46 5.01812 1500 148 26082.6 2777.76 1164.94 368.141 53.3788
4617.76 6.75514 4146.33 4.94356 1500 148 38091.7 2198.05 1645.71 328.29 5.14022
4557.62 6.90091 4098.18 4.34783 1500 148 46578.4 2583.93 1641.56 290.431 1.21594
10101.9 9.68441 2660.5 4.70159 1500 148 34131.3 2699.31 1453.65 310.001 9.56963
15240 9.09836 5257.6 44.8297 1500 148 1600.09 415.831 1050.83 169.775 64.7558
10451.3 66.6276 15218.5 10.6047 1500 148 1193.6 1118.76 395.094 215.442 64.4676
5736.29 37.7747 6149.14 11.4858 1500 148 16849.1 3408.31 1707.25 249.376 44.2419
11498.9 5.62355 8612.81 3.73366 1520 149 66766 2304.78 1609.09 313.718 16.4671
11481.8 6.13365 8641.28 4.02727 1520 149 64367.4 2312.37 1639.28 287.28 27.3983
4894.04 5.48449 11009.2 3.53642 1520 149 48178.1 2119.84 1365.59 324.059 0.018445
3326.81 6.2192 8350.44 3.4455 1520 149 58862.6 2592.08 1459.15 404.064 2.53927
11583.9 5.82544 10356.6 4.51383 1520 149 49899.8 2057.72 1651.6 415.487 15.9114
6561.65 41.3335 7544.26 11.2878 1520 149 3597.18 1360.88 660.836 275.423 100.938
4608.12 7.49057 4185.06 5.14296 1520 149 39928.8 2436.9 1735.66 462.442 6.44581
4260.67 6.15485 4066.09 6.71651 1520 149 31889 1809 1953.97 418.463 7.89924
10131.3 8.60911 2708.73 4.01666 1520 149 39663.7 3020.78 1407.55 411.396 0.000802885
9774.26 11.2644 2649.32 10.9601 1520 149 9567.36 1291.03 1268.35 427.549 40.3172
10426.9 75.9692 15239.9 9.67109 1520 149 1666.25 1407 440.154 155.099 66.2494
15240 13.9688 5239.93 28.3144 1520 149 4408.28 954.723 1436.18 192.349 51.5965
15238.2 22.6187 5980.49 36.7349 1520 149 3102.62 1035.77 1353.33 209.37 57.6878
